# Supplementary material for: Never-homozygous genetic variants in healthy populations are potential recessive disease candidates
Source: NPJ Genom Med. 2022 Sep 8;7:54. doi: 10.1038/s41525-022-00322-z (PMC9458638; doi:10.1038/s41525-022-00322-z)
Supplement: Supplementary file 2 — Supplementary Dataset [file 41525_2022_322_MOESM2_ESM.xlsx]

## Sheet: Columns
Column ID	Column Name	Description
1	Bayes	Bayes Score
2	Gene_Name	Gene Symbol
3	UniprotID	Uniprot ID
4	Mutation	Mutation using single letter amino acid code
5	1kG:Het	Heterozygous counts from the 1000 genome project
6	1kG:Hom	Homozygous counts from the 1000 genome project
7	gnomAD_het	Heterozygous counts from gnomAD
8	gnomAD_hom	Homozygous counts from gnomAD
9	Het_EAS	Heterozygous allele frequency in individuals of east-asian ancestry
10	Het_EUR	Heterozygous allele frequency in individuals of european ancestry
11	Het_AFR	Heterozygous allele frequency in individuals of african ancestry
12	Het_AMR	Heterozygous allele frequency in individuals of american ancestry
13	Het_SAS	Heterozygous allele frequency in individuals of south-asian ancestry
14	Hom_EAS	Homozygous allele frequency in individuals of east-asian ancestry
15	Hom_EUR	Homozygous allele frequency in individuals of european ancestry
16	Hom_AFR	Homozygous allele frequency in individuals of african ancestry
17	Hom_AMR	Homozygous allele frequency in individuals of american ancestry
18	Hom_SAS	Homozygous allele frequency in individuals of south-asian ancestry
19	Polyphen2	Polyphen2 score, higher scores indicate a more damaging predicted phenotype
20	SIFT	SIFT score, lower scores indicate a more damaging predicted phenotype
21	PMUT	PMUT score, higher scores indicate a more damaging predicted phenotype
22	FDA	Is the gene product target of an FDA appproved drug? 0 = no, 1 = yes
23	OMIM	Is the gene product a known disease gene according to OMIM? 0 = no, 1 = yes
24	Domain	Protein domain name: Estimate of the residues position within the domain (PFAM)
25	GO:Terms	GO Terms
26	AA_Score	Amino acid substitution score, according to a modified BLOSUM matrix that takes physicochemical properties of the amino acids into consideration, neg. score = disfavoured substitution, pos.score = favoured substitution
27	Mutation:Humsavar	Is the mutation a known disease mutation as annotated in Humsavar? 0 = no, 1 = yes
28	Protein:Humsavar	Is the protein a known disease mutation carrier as annotated in Humsavar? 0 = no, 1 = yes
29	Haploinsufficiency	Genes associated with a autosomal recessive phenotype scored 1 and decreased to 0.75 when sufficient information was available or to 0.5 and 0.25 when some or only minimal information on haploinsufficiency was available
30	PTMs	Is the mutated residue target of a know post-translational modification?
31	PTMs_Nearby	Is the mutated residue close to know targets of post-translational modifications?
32	Chromosome	Chromose number
33	Structure_Available	Is there at least one 3D structure available in PDB?
34	UniRef90_Structure_Available	Are there 3D structures of UniRef90 proteins available?
35	UniProt_Information	Functional information derived from Uniprot
36	Mechismo2B_Impact_Score	The Mechismo impact score is calculated by 1+ the sum of the highest absolute values of each category (Protein-Protein, Protein-DNA/RNA, Protein-Chem), the higher this score the more impact the mutation putatively has on interactions
37	Number_Mechismo_Predictions	Number of predicted perturbed interactions
38	Mechismo_Predictions	Mechismo predictions, interaction partner/score, with neg. score = disabling effect on the interaction and pos. score = enabling effect on the interaction
39	Ortho-wt	Conservational score of the WT residue amongst orthologous sequences
40	Ortho-var	Conservational score of the variant residue amongst orthologous sequences
41	Ortho-diff	Difference between Ortho-wt and Ortho-var
42	Para-wt	Conservational score of the WT residue amongst paralogous sequences
43	Para-var	Conservational score of the variant residue amongst paralogous sequences
44	Para-diff	Difference between Para-wt and Para-var
45	Phi/Psi-wt	dihedral angles of the WT residue
46	Phi/Psi-var	dihedral angles of the variant residue
47	Phi/Psi-diff	Difference between Phi/Psi-wt and Phi/Psi-var
48	Sec-wt	Secondary structure score of the WT residue
49	Sec-var	Secondary structure score of the variant residue
50	Sec-diff	Difference between Sec-wt and Sec-var
51	Bur-wt	Burial preference of the WT residue
52	Bur-var	Burial preference of the variant residue
53	Bur-diff	Difference between Bur-wt and Bur-var
54	Acc-wt	Accessability preference of the WT residue
55	Acc-var	Accessability preference of the variant residue
56	Acc-diff	Difference between Acc-wt and Acc-var
57	MI-wt	Residue pair-potentials for intramolecular contacts across the ECOD dataset for the WT residue
58	MI-var	Residue pair-potentials for intramolecular contacts across the ECOD dataset for the variant residue
59	MI-diff	Difference between MI-wt and MI-var
60	IU-wt	Structural predicted disorder of the WT residue
61	IU-var	Structural predicted disorder of the variant residue
62	IU-diff	Difference between IU-wt and IU-var
63	Bayes-tpr	Bayes true-positive rate
64	Bayes-fpr	Bayes false-positive rate
65	pLI	Probability to be loss-of-function intolerant for both heterozygous & homozygous variants, taken from gnomAD
66	pRec	Probability to be loss-of-function intolerant for homozygous variants, taken from gnomAD
67	1|0	Paternal allele count
68	0|1	Maternal allele count

## Sheet: 286_Variants
Bayes	Gene_Name	UniprotID	Mutation	1kG:Het	1kG:Hom	gnomAD_het	gnomAD_hom	Het_EAS	Het_EUR	Het_AFR	Het_AMR	Het_SAS	Hom_EAS	Hom_EUR	Hom_AFR	Hom_AMR	Hom_SAS	Polyphen2	SIFT	PMUT	FDA	OMIM	Domain	GO:Terms	AA_Score	Mutation:Humsavar	Protein:Humsavar	Haploinsufficiency	PTMS	PTMS_Nearby	Chromosome	Structure_Available	UniRef90_Structure_Available	UniProt_Information	Mechismo2B_Impact_Score	Number_Mechismo_Predictions	Mechismo_Predictions	Ortho-wt	Ortho-var	Ortho-diff	Para-wt	Para-var	Para-diff	Phi/Psi-wt	Phi/Psi-var	Phi/Psi-diff	Sec-wt	Sec-var	Sec-diff
25.989	SLC22A14	Q9Y267	R210G	45	0	429	5	0	0	0.0666	0.0029	0	0	0	0	0	0	0.68	0.036	0.8295	0	0	Sugar_tr:43	organiccationtransport,transmembranetransport	-2	None	Humsavar:Yes	0	None	None	Location:chr3	No	Yes	/	0	0	-	3.30777	-1.68451	-4.99227	3.94078	-2.65463	-6.59541	0.27	-1.41	-1.68	0.20	-1.00	-1.20
24.051	PCDHB8	Q9UN66	V338A	78	0	6194	1	0.002	0.1093	0.003	0.0461	0.0082	0	0	0	0	0	0.91	0	0.818	0	0	Cadherin:91	homophiliccelladhesionviaplasmamembraneadhesionmolecules,celladhesion	0	None	Humsavar:Yes	0	None	None	Location:chr5	No	Yes	/	0	0	-	3.04494	-1.13420	-4.17914	2.88879	-2.66166	-5.55045	0.85	-0.92	-1.77	0.90	-0.40	-1.30
23.634	KIF2B	Q8N4N8	R257C	43	0	467	3	0.0476	0.002	0.0182	0.0058	0.0082	0	0	0	0	0	0.91	0	0.6377	0	0	Kinesin:39	retrogradevesicle-mediatedtransport,Golgitoendoplasmicreticulum,microtubule-basedmovement,microtubuledepolymerization,microtubuledepolymerization,antigenprocessingandpresentationofexogenouspeptideantigenviaMHCclassII,celldivision,metaphaseplatecongression,regulationofchromosomesegregation,microtubule-basedmovement	-3	None	Humsavar:Yes	0	None	None	Location:chr17	No	Yes	/	3.11	24	KIF2A/-2.11;KIF2C/-2.11;	0.98774	-1.70639	-2.69413	1.69478	-1.53612	-3.23090	-0.13	0.39	0.52	-0.10	0.20	0.30
21.487	PTGIS	Q16647	R236C	42	0	492	2	0	0	0.0545	0.0144	0.002	0	0	0	0	0	0.91	0.175	0.2082	1	1	p450:207	prostaglandinbiosyntheticprocess,prostaglandinbiosyntheticprocess,icosanoidmetabolicprocess,embryoimplantation,cyclooxygenasepathway,negativeregulationofNF-kappaBtranscriptionfactoractivity,NADbiosynthesisvianicotinamideribosidesalvagepathway,positiveregulationofperoxisomeproliferatoractivatedreceptorsignalingpathway,negativeregulationofnitricoxidebiosyntheticprocess,positiveregulationofangiogene…	-3	Polymorphism	Humsavar:Yes	0	None	None	Location:chr20	Yes	Yes	/	1.23	13	CYP26A1/0.23;	1.98614	-1.94187	-3.92801	1.05946	-0.64314	-1.70260	0.11	0.26	0.15	0.20	-0.20	-0.40
20.95	SYT15	Q9BQS2	V235A	51	0	368	0	0	0	0.0756	0.0029	0	0	0	0	0	0	0.42	0.015	0.6514	0	0	C2:74	vesicle-mediatedtransport,regulationofcalciumion-dependentexocytosis,cellularresponsetocalciumion,regulationofdopaminesecretion,calcium-ionregulatedexocytosis	0	None	Humsavar:No	0	None	None	Location:chr10	No	Yes	/	1.43957	70	[CHEM:Ca++:CA]/0.43957;[CHEM:Mg++:MG]/0.00866;[CHEM:Mn++:MN]/-0.13595;	2.00424	0.44142	-1.56281	0.19090	-0.20935	-0.40025	1.24	-1.24	-2.48	0.90	-0.40	-1.30
20.891	NLRP12	P59046	P319R	46	0	562	5	0	0.002	0.0635	0.0086	0	0	0	0	0	0	0.91	0.33	0.4314	0	1	NACHT:109	activationofcysteine-typeendopeptidaseactivityinvolvedinapoptoticprocess,signaltransduction,negativeregulationofsignaltransduction,negativeregulationofproteinautophosphorylation,negativeregulationofNF-kappaBtranscriptionfactoractivity,dendriticcellmigration,regulationofI-kappaBkinase/NF-kappaBsignaling,negativeregulationofI-kappaBkinase/NF-kappaBsignaling,regulationofcysteine-typeendopeptidaseact…	-2	None	Humsavar:Yes	0	None	None	Location:chr19	Yes	Yes	/	2.38	12	NLRP12/1.38;	2.44455	-0.31621	-2.76076	3.79846	-0.01570	-3.81415	1.79	-0.37	-2.16	-1.00	-0.10	0.90
20.108	PCDHB13	Q9Y5F0	C714G	57	0	239	0	0.0258	0.0417	0.0197	0.0288	0	0	0	0	0	0	0.22	0.114	0.7012	0	0	Cadherin_C_2:30	homophiliccelladhesionviaplasmamembraneadhesionmolecules,chemicalsynaptictransmission,synapseassembly,calcium-dependentcell-celladhesionviaplasmamembranecelladhesionmolecules,celladhesion	-3	None	Humsavar:No	0	None	None	Location:chr5	No	-	/	0	0	-	4.10333	-1.48489	-5.58822	4.47276	-2.10052	-6.57328	-0.10	-1.41	-1.31	-0.20	-1.00	-0.80
19.84	GLIS2	Q9BZE0	P420L	44	0	252	3	0	0	0.062	0.0086	0	0	0	0	0	0	0	0.014	0.5642	0	1	no_domain	negativeregulationoftranscriptionbyRNApolymeraseII,negativeregulationofDNA-bindingtranscriptionfactoractivity,negativeregulationofsmoothenedsignalingpathway,negativeregulationoftranscription,DNA-templated,positiveregulationoftranscription,DNA-templated,positiveregulationoftranscriptionbyRNApolymeraseII,regulationoftranscriptionfromRNApolymeraseIIpromoterinvolvedinkidneydevelopment,celldifferentia…	-3	None	Humsavar:Yes	0	None	Phosphoserine/419;	Location:chr16	No	-	/	0	0	-	1.52551	-1.11737	-2.64287	0.93293	-1.02203	-1.95497	-5.55	-1.95	3.60	0.80	-0.50	-1.30
19.116	DNAH12	Q6ZR08	S857L	50	0	332	3	0	0.002	0.0726	0.0029	0	0	0	0	0	0	0.68	0	0.7991	0	0	DHC_N2:182	microtubule-basedmovement	-2	None	Humsavar:Yes	0	None	None	Location:chr3	No	Yes	/	0	0	-	1.04722	0.04366	-1.00357	1.94493	-2.03665	-3.98158	0.15	-1.08	-1.23	0.30	-0.50	-0.80
19.079	RHD	Q02161	Y311S	623	0	1080	0	0.5615	0.3221	0.1104	0.2536	0.0348	0	0	0	0	0	0.05	0.009	0.5633	0	1	Ammonium_transp:297	ammoniumtransmembranetransport	-2	None	Humsavar:Yes	0	None	None	Location:chr1	No	-	/	0	0	-	2.71964	-1.29948	-4.01912	2.49182	-0.92141	-3.41323	-0.15	0.09	0.24	-0.10	-0.30	-0.20
18.481	KDM5A	P29375	S1066F	228	0	525	0	0.1111	0.1372	0.0711	0.1614	0	0	0	0	0	0	1	0	0.6864	0	0	PLU-1:326	negativeregulationoftranscriptionbyRNApolymeraseII,spermatogenesis,malegonaddevelopment,circadianregulationofgeneexpression,histoneH3-K4demethylation,histoneH3-K4demethylation,trimethyl-H3-K4-specific,positiveregulationoftranscription,DNA-templated,regulationofDNA-bindingtranscriptionfactoractivity,oxidation-reductionprocess,negativeregulationofhistonedeacetylaseactivity,histoneH3-K9demethylation…	-2	None	Humsavar:Yes	0	Phosphoserine	Phosphothreonine/1069;Phosphoserine/1075;	Location:chr12	Yes	Yes	/	0	0	-	1.89101	-1.83779	-3.72880	1.39266	-0.61095	-2.00361	-0.16	-0.33	-0.17	0.30	-0.30	-0.60
18.424	LEPRE1	Q32P28	P204H	42	0	445	4	0	0	0.0605	0.0058	0	0	0	0	0	0	1	0.008	0.7638	0	1	no_domain	proteinfolding,negativeregulationofcellpopulationproliferation,positiveregulationofneuronprojectiondevelopment,proteinhydroxylation,peptidyl-prolinehydroxylation,collagenmetabolicprocess,regulationofproteinsecretion,proteinstabilization,proteinstabilization,oxidation-reductionprocess,bonedevelopment,bonedevelopment,chaperone-mediatedproteinfolding,negativeregulationofpost-translationalproteinmodi…	-2	None	Humsavar:No	0	None	None	Location:chr1	No	Yes	/	0	0	-	2.44046	-0.32329	-2.76376	2.96853	-0.87129	-3.83982	-0.80	-0.40	0.40	-1.00	-0.20	0.80
17.922	IMP4	Q96G21	P210S	48	0	426	3	0	0	0.0681	0.0086	0	0	0	0	0	0	0.98	0.015	0.7978	0	0	Brix:121	rRNAprocessing,rRNAprocessing,rRNAprocessing	-1	None	Humsavar:No	0	None	None	Location:chr2	No	Yes	/	0	0	-	3.45318	-0.92878	-4.38196	3.59121	-0.52879	-4.12001	-0.02	-0.18	-0.16	0.80	0.30	-0.50
17.653	CCDC8	Q9H0W5	Q200L	44	0	443	4	0	0	0.056	0.0202	0	0	0	0	0	0	0.68	0.008	0.2537	0	1	no_domain	microtubulecytoskeletonorganization,regulationofmitoticnucleardivision,negativeregulationofphosphataseactivity,post-translationalproteinmodification,microtubulecytoskeletonorganization,regulationofmitoticnucleardivision	-2	None	Humsavar:Yes	1	None	Phosphotyrosine/197;Phosphoserine/202;	Location:chr19	Yes	Yes	/	0	0	-	2.46972	-0.90412	-3.37384	2.30622	-0.51871	-2.82493	0.26	0.27	0.01	0.30	0.40	0.10
17.646	ASB13	Q8WXK3	R134S	53	0	451	5	0	0	0.0787	0.0029	0	0	0	0	0	0	0.25	0.051	0.4428	0	0	Ank_2:14	proteinubiquitination,intracellularsignaltransduction,post-translationalproteinmodification	-1	None	Humsavar:No	0	None	None	Location:chr10	No	Yes	/	3.26768	38	[CHEM:Metal:CD]/0.30768;ANKRD39/-0.96;	2.03088	-0.31840	-2.34928	2.69510	-0.51162	-3.20672	0.11	-0.08	-0.19	0.20	-0.30	-0.50
17.487	PRAMEF12	O95522	E394G	157	0	5906	0	0.1151	0.0596	0.003	0.0346	0.1125	0	0	0	0	0	0.94	0.037	0.3063	0	0	Domain_Error	positiveregulationofcellpopulationproliferation,negativeregulationofapoptoticprocess,negativeregulationofcelldifferentiation,negativeregulationoftranscription,DNA-templated	-2	None	Humsavar:Yes	0	None	None	Location:chr1	No	Yes	/	0	0	-	1.88813	-0.94862	-2.83674	1.12236	-0.67489	-1.79725	0.36	-0.60	-0.96	0.40	-1.00	-1.40
17.479	PANK3	Q9H999	I301F	528	0	1820	0	0.2738	0.2783	0.0968	0.2277	0.2188	0	0	0	0	0	1	0.001	0.8568	0	0	Fumble:289	coenzymeAbiosyntheticprocess,coenzymeAbiosyntheticprocess,phosphorylation,phosphorylation,phosphorylation,coenzymeAbiosyntheticprocess,phosphorylation	0	None	Humsavar:No	0	None	None	Location:chr5	Yes	Yes	/	0	0	-	3.38759	-0.66244	-4.05003	3.00873	-0.41531	-3.42403	0.15	0.46	0.31	0.10	0.00	-0.10
17.381	KRTAP10-6	P60371	D36A	62	0	2265	3	0.004	0.0219	0.059	0.0058	0.0164	0	0	0	0	0	0.95	0.108	0.547	0	0	Keratin_B2_2:1	keratinization	-2	None	Humsavar:Yes	0	None	None	Location:chr21	No	Yes	/	0	0	-	3.35264	-1.18040	-4.53303	2.64761	-0.66618	-3.31378	0.59	-0.52	-1.11	0.40	-0.40	-0.80
17.129	ERAP1	Q9NZ08	V588G	46	0	523	5	0	0	0.0696	0	0	0	0	0	0	0	0.97	0.051	0.6426	0	0	no_domain	angiogenesis,adaptiveimmuneresponse,antigenprocessingandpresentationofpeptideantigenviaMHCclassI,membraneproteinectodomainproteolysis,regulationofbloodpressure,regulationofbloodpressure,responsetobacterium,antigenprocessingandpresentationofendogenouspeptideantigenviaMHCclassI,antigenprocessingandpresentationofendogenouspeptideantigenviaMHCclassI,regulationofinnateimmuneresponse,fatcelldifferentia…	-3	None	Humsavar:Yes	0	None	None	Location:chr5	Yes	Yes	/	0	0	-	1.53194	-0.98624	-2.51818	-0.02753	-0.75684	-0.72931	-4.57	3.63	8.20	0.90	-0.60	-1.50
17.095	CTRL	P40313	G20S	42	0	454	2	0	0	0.059	0.0086	0	0	0	0	0	0	0.96	0.013	0.398	0	0	no_domain	proteolysis,proteincatabolicprocess	0	None	Humsavar:Yes	0	None	None	Location:chr16	No	Yes	/	0	0	-	3.01261	-1.01459	-4.02720	3.23122	-1.27745	-4.50867	2.03	-0.07	-2.10	0.70	0.30	-0.40
16.959	ADRB2	P07550	S220C	49	0	480	5	0	0	0.0696	0.0086	0	0	0	0	0	0	0.91	0.184	0.372	1	1	7tm_1:171	dietinducedthermogenesis,regulationofsodiumiontransport,desensitizationofGprotein-coupledreceptorsignalingpathwaybyarrestin,receptor-mediatedendocytosis,cellsurfacereceptorsignalingpathway,activationoftransmembranereceptorproteintyrosinekinaseactivity,Gprotein-coupledreceptorsignalingpathway,activationofadenylatecyclaseactivity,endosometolysosometransport,responsetocold,positiveregulationofprotei…	-1	Polymorphism	Humsavar:Yes	0	None	Phosphotyrosine/219;	Location:chr5	Yes	Yes	/VARIANT_in_dbSNP:rs3729943_	2.09	30	FPR1/1.01;CCR3/1.09;CCR5/1.09;	0.99840	2.20390	1.20550	-0.55723	2.53682	3.09405	-0.26	-0.10	0.16	-0.30	-0.20	0.10
16.885	CNDP1	Q96KN2	P417S	50	0	438	4	0	0	0.0711	0.0086	0	0	0	0	0	0	1	0.2	0.79	0	0	Peptidase_M20:290	proteolysis,regulationofcellularproteinmetabolicprocess	-1	None	Humsavar:Yes	0	None	Phosphothreonine/425;Phosphotyrosine/427;	Location:chr18	Yes	Yes	/	0	0	-	2.66153	-0.03011	-2.69164	3.97185	-1.22814	-5.19999	-0.02	-0.18	-0.16	0.80	0.30	-0.50
16.849	SCFD2	Q8WU76	P157S	48	0	486	4	0	0	0.0726	0	0	0	0	0	0	0	1	0	0.4886	0	0	no_domain	vesicledockinginvolvedinexocytosis,biological_process,proteintransport	-1	None	Humsavar:Yes	0	None	None	Location:chr4	No	Yes	/	0	0	-	4.23718	-0.15513	-4.39231	3.26721	-0.23066	-3.49787	1.10	0.22	-0.88	0.80	0.30	-0.50
16.826	TAS2R31	P59538	W281C	72	0	3656	0	0	0.0497	0.0318	0.0144	0.0429	0	0	0	0	0	0.22	0.003	0.6918	0	0	TAS2R:281	detectionofchemicalstimulusinvolvedinsensoryperceptionofbittertaste,Gprotein-coupledreceptorsignalingpathway,detectionofchemicalstimulusinvolvedinsensoryperceptionofbittertaste	-2	None	Humsavar:Yes	0	None	None	Location:chr12	No	Yes	/	0	0	-	3.10024	-0.05908	-3.15931	1.63114	-0.33091	-1.96205	-0.12	-0.10	0.02	0.20	-0.20	-0.40
16.641	TAAR6	Q96RI8	Y173C	53	0	425	1	0	0	0.0802	0	0	0	0	0	0	0	0.68	0.028	0.4934	0	0	7tm_1:125	Gprotein-coupledreceptorsignalingpathway	-2	Polymorphism	Humsavar:Yes	0	None	None	Location:chr6	No	Yes	/VARIANT_in_dbSNP:rs17061404_	0	0	-	0.01007	-1.49404	-1.50411	1.17405	-1.34075	-2.51481	-0.19	-0.10	0.09	-0.10	-0.20	-0.10
16.161	C10orf105	Q8TEF2	P116L	45	0	253	4	0	0.002	0.0605	0.0115	0	0	0	0	0	0	0.05	0	0.2277	0	0	Domain_Error	no_GO:Terms	-3	None	Humsavar:No	0	None	None	Location:chr10	No	Yes	/	0	0	-	1.58973	-0.26391	-1.85365	2.45604	-1.40381	-3.85986	-1.01	0.27	1.28	0.80	-0.50	-1.30
15.969	NXPE2	Q96DL1	D516Y	58	0	333	4	0	0.002	0.0817	0.0086	0	0	0	0	0	0	1	0.01	0.4911	0	0	no_domain	no_GO:Terms	-3	None	Humsavar:Yes	0	None	None	Location:chr11	No	Yes	/	0	0	-	1.15229	-1.52242	-2.67471	2.00943	-1.20045	-3.20988	0.02	-0.10	-0.12	-0.20	-0.10	0.10
15.922	GEMIN5	Q8TEQ6	Q463P	43	0	284	4	0	0	0.0635	0.0029	0	0	0	0	0	0	1	0.009	0.5546	0	0	ANAPC4_WD40:69	spliceosomalsnRNPassembly,spliceosomalsnRNPassembly,spliceosomalsnRNPassembly,spliceosomalsnRNPassembly,mRNAsplicing,viaspliceosome,translation,regulationoftranslation,regulationoftranslation,importintonucleus,protein-containingcomplexassembly	-1	None	Humsavar:Yes	0	None	None	Location:chr5	Yes	Yes	/	0	0	-	1.77858	-0.88656	-2.66515	2.50776	-0.91989	-3.42766	-0.21	-1.01	-0.80	-0.40	-1.00	-0.60
15.719	PRRC2B	Q5JSZ5	D1712A	384	0	424	0	0.1687	0.2326	0.1135	0.3026	0.0041	0	0	0	0	0	0.95	0.451	0.513	0	0	no_domain	no_GO:Terms	-2	None	Humsavar:Yes	0	None	Phosphoserine/1702;	Location:chr9	No	Yes	/	0	0	-	2.41780	-0.34071	-2.75851	2.57466	-0.72757	-3.30223	-2.20	-3.30	-1.10	0.40	-0.40	-0.80
15.495	NCR3LG1	Q68D85	S414L	44	0	239	2	0.002	0	0.0605	0.0086	0	0	0	0	0	0	0.68	0.018	0.0792	0	0	Gag_MA:124	regulationofimmuneresponse	-2	None	Humsavar:No	0	None	None	Location:chr11	Yes	Yes	/	0	0	-	1.45647	-1.12061	-2.57709	1.97263	-1.18763	-3.16025	0.03	-1.66	-1.69	0.30	-0.50	-0.80
15.487	PCDHA8	Q9Y5H6	G97R	572	0	11036	4	0.1865	0.2207	0.2073	0.2997	0.2577	0	0	0	0	0	0.99	0.099	0.3295	0	0	Cadherin_2:68	homophiliccelladhesionviaplasmamembraneadhesionmolecules,nervoussystemdevelopment,celladhesion	-2	None	Humsavar:Yes	0	None	None	Location:chr5	No	-	/	0	0	-	1.65264	-0.11429	-1.76693	2.10538	0.86882	-1.23656	-0.61	-0.14	0.47	0.70	-0.20	-0.90
15.45	C11orf16	Q9NQ32	C283F	52	0	370	0	0	0	0.0772	0.0029	0	0	0	0	0	0	1	0	0.2341	0	0	no_domain	no_GO:Terms	-2	None	Humsavar:Yes	0	None	None	Location:chr11	No	Yes	/	0	0	-	3.17736	-1.04780	-4.22516	3.74822	-0.33361	-4.08183	0.36	0.25	-0.11	0.00	-0.30	-0.30
15.363	SLC22A24	Q8N4F4	R203H	58	0	354	5	0	0	0.0877	0	0	0	0	0	0	0	1	0.001	0.4526	0	0	MFS_1:188	transmembranetransport,organicaniontransport	0	None	Humsavar:No	0	None	None	Location:chr11	No	No	/	0	0	-	2.63927	-0.02287	-2.66213	3.83217	-1.41925	-5.25142	0.11	0.10	-0.01	0.20	-0.20	-0.40
15.134	OR13C5	Q8NGS8	I135F	42	0	445	1	0	0.002	0.0575	0.0086	0	0	0	0	0	0	0.03	0.005	0.0411	0	0	7tm_4:105	Gprotein-coupledreceptorsignalingpathway,detectionofchemicalstimulusinvolvedinsensoryperceptionofsmell	0	None	Humsavar:Yes	0	None	None	Location:chr9	No	Yes	/	1.54078	22	[CHEM:Zn+:ZN]/0.54078;	2.45612	-0.72005	-3.17617	2.14006	-0.67414	-2.81421	0.27	0.13	-0.14	0.10	0.00	-0.10
14.868	C15orf62	A8K5M9	P83A	42	0	194	1	0	0	0.062	0.0029	0	0	0	0	0	0	0.68	0	0.4633	0	0	Domain_Error	positiveregulationofactinfilamentpolymerization,Rhoproteinsignaltransduction,regulationofcellshape,positiveregulationofpseudopodiumassembly	-1	None	Humsavar:No	0	None	Phosphothreonine/75;	Location:chr15	No	Yes	/	0	0	-	2.81343	-0.09978	-2.91321	2.66611	-0.18733	-2.85345	-1.01	-0.92	0.09	0.80	-0.40	-1.20
14.761	A2ML1	A8K2U0	T197I	49	0	514	4	0	0	0.0741	0	0	0	0	0	0	0	0.22	0.107	0.3658	0	1	A2M_N:77	negativeregulationofendopeptidaseactivity,negativeregulationofendopeptidaseactivity,regulationofendopeptidaseactivity	-1	None	Humsavar:Yes	0	None	None	Location:chr12	No	Yes	/	0	0	-	1.41148	-1.85132	-3.26280	0.81897	-0.47661	-1.29558	-3.28	-0.63	2.65	0.30	0.70	0.40
14.724	TPSG1	Q9NRR2	R28W	50	0	226	3	0	0.002	0.0681	0.0115	0	0	0	0	0	0	0	0.015	0.5166	0	0	no_domain	proteolysis	-3	None	Humsavar:Yes	0	None	None	Location:chr16	No	Yes	/	0	0	-	1.01234	-1.34350	-2.35583	0.21385	-1.82836	-2.04221	-4.17	-3.10	1.07	-0.20	-0.40	-0.20
14.713	ATAD3B	Q5T9A4	G620E	112	0	1257	2	0	0	0.1634	0.0115	0	0	0	0	0	0	0.5	0	0.618	0	0	no_domain	neutrophildegranulation,mitochondrionorganization	-2	None	Humsavar:Yes	0	None	None	Location:chr1	No	Yes	/	0	0	-	0.85819	-0.79452	-1.65271	2.08820	-0.31371	-2.40191	3.50	-1.55	-5.05	0.70	-0.20	-0.90
14.683	NRDE2	Q9H7Z3	C32F	43	0	389	5	0	0	0.062	0.0058	0	0	0	0	0	0	0.84	0.362	0.3855	0	0	no_domain	biological_process,chromatinsilencingbysmallRNA,RNAinterference	-2	Polymorphism	Humsavar:Yes	0	None	None	Location:chr14	Yes	Yes	/	0	0	-	2.15425	-1.91512	-4.06937	4.27453	-0.66002	-4.93455	0.57	-0.34	-0.91	0.00	-0.30	-0.30
14.6	FASTKD2	Q9NYY8	N396S	47	0	594	4	0	0.002	0.0651	0.0086	0	0	0	0	0	0	0.91	0	0.2696	0	1	no_domain	proteinphosphorylation,cellularrespiration,positiveregulationofmitochondrialtranslation,mitochondriallargeribosomalsubunitassembly	1	None	Humsavar:Yes	0	None	Phosphoserine/388;Phosphotyrosine/394;Phosphotyrosine/406;	Location:chr2	No	Yes	/	0	0	-	3.11436	-0.95146	-4.06582	2.51261	-0.11080	-2.62341	-1.66	-3.56	-1.90	0.50	0.30	-0.20
14.404	TRPV5	Q9NQA5	R263W	42	0	452	4	0	0	0.0575	0.0058	0.0041	0	0	0	0	0	0.08	0.002	0.2217	0	0	no_domain	calciumiontransport,calciumiontransport,regulationofurinevolume,proteintetramerization,proteinhomotetramerization,calciumionhomeostasis,calciumiontransmembranetransport,calciumiontransmembranetransport,calciumionimportacrossplasmamembrane	-3	None	Humsavar:Yes	0	None	None	Location:chr7	Yes	Yes	/	0	0	-	2.85367	-0.97151	-3.82518	3.49989	-1.75986	-5.25975	-2.55	-3.13	-0.58	-0.20	-0.40	-0.20
14.349	NAT2	P11245	V280M	47	0	491	5	0	0.002	0.0681	0	0.002	0	0	0	0	0	0.68	0	0.1472	0	1	Acetyltransf_2:261	xenobioticmetabolicprocess	1	Polymorphism	Humsavar:Yes	0	None	None	Location:chr8	Yes	Yes	/	1.25	10	NAT2/0.25;	2.28624	0.48143	-1.80481	2.17524	0.23168	-1.94356	-2.11	-0.91	1.20	-0.60	-0.30	0.30
14.32	HSDL2	Q6YN16	A44P	311	0	140	0	0.1607	0.1909	0.0832	0.2248	0.002	0	0	0	0	0	0.97	0.016	0.7148	0	0	adh_short_C2:28	biological_process,oxidation-reductionprocess	-1	None	Humsavar:No	0	None	Phosphothreonine/53;	Location:chr9	Yes	Yes	/	0	0	-	1.19611	-0.87475	-2.07086	0.44745	-1.45427	-1.90172	-0.51	-5.70	-5.19	-0.40	0.80	1.20
14.22	SOX30	O94993	S560L	44	0	465	4	0.002	0	0.0651	0	0	0	0	0	0	0	0.68	0.067	0.4954	0	0	no_domain	regulationoftranscriptionbyRNApolymeraseII,spermatogenesis,responsetocorticosteroid	-2	None	Humsavar:Yes	0	None	None	Location:chr5	No	Yes	/	0	0	-	1.50681	-0.19352	-1.70033	0.87589	-1.53116	-2.40705	-2.81	-4.92	-2.11	0.30	-0.50	-0.80
14.102	JADE2	Q9NQC1	P132L	43	0	479	5	0	0	0.062	0.0058	0	0	0	0	0	0	0.02	0.317	0.5214	0	0	EPL1:131	proteinubiquitination,histoneH3acetylation,histoneH4-K5acetylation,histoneH4-K8acetylation,histoneH4-K12acetylation,histoneH4-K16acetylation	-3	None	Humsavar:No	0	None	None	Location:chr5	No	Yes	/	0	0	-	0.58855	-0.03258	-0.62112	0.68969	-1.07883	-1.76853	0.27	-0.43	-0.70	0.80	-0.50	-1.30
14.072	MYO7B	Q6PIF6	T1473M	53	0	467	3	0	0	0.0772	0.0058	0	0	0	0	0	0	0.91	0.001	0.4204	0	0	no_domain	celldifferentiation,brushborderassembly	-1	None	Humsavar:Yes	0	None	None	Location:chr2	Yes	Yes	/	0	0	-	2.97156	-1.00015	-3.97171	2.01576	-0.67488	-2.69064	-2.14	-3.51	-1.37	0.30	-0.00	-0.30
14.014	SIRT3	Q9NTG7	P262H	46	0	968	4	0	0.0159	0.0469	0.0144	0.0041	0	0	0	0	0	0.91	0.03	0.1808	0	0	SIR2:118	proteindeacetylation,mitochondrionorganization,aging,aerobicrespiration,histonedeacetylation,positiveregulationofinsulinsecretion,peptidyl-lysinedeacetylation,negativeregulationofERK1andERK2cascade,negativeregulationofreactiveoxygenspeciesmetabolicprocess,proteinADP-ribosylation	-2	None	Humsavar:Yes	0	None	None	Location:chr11	Yes	Yes	/	2.7875	69	SIRT4{ECO:0000255|H/0.53;[CHEM:Zn+:ZN]/0.2575;SIRT7/-0.02;SIRT6/0.13;	1.58952	-0.47049	-2.06001	0.05195	0.07815	0.02620	-0.02	0.11	0.13	-1.00	-0.00	1.00
13.945	C17orf107	Q6ZR85	R124W	52	0	226	1	0	0	0.0787	0	0	0	0	0	0	0	0.91	0.011	0.1054	0	0	Domain_Error	no_GO:Terms	-3	None	Humsavar:No	0	None	None	Location:chr17	No	Yes	/	0	0	-	1.92091	-1.44565	-3.36656	2.65385	-1.01938	-3.67323	0.11	0.02	-0.09	0.20	0.20	0.00
13.89	MCM9	Q9NXL9	T133A	48	0	438	3	0	0	0.0666	0.0115	0	0	0	0	0	0	0.22	0.07	0.2807	0	1	MCM_OB:20	double-strandbreakrepairviahomologousrecombination,double-strandbreakrepairviahomologousrecombination,cellularresponsetoDNAdamagestimulus,femalegametegeneration,DNAduplexunwinding,recombinationalinterstrandcross-linkrepair,mismatchrepairinvolvedinmaintenanceoffidelityinvolvedinDNA-dependentDNAreplication,proteinlocalizationtochromatin,proteinlocalizationtochromatin,DNAreplication,double-strandbre…	0	None	Humsavar:No	0	None	None	Location:chr6	No	Yes	/	0	0	-	1.75479	0.55539	-1.19940	1.96101	0.31420	-1.64681	-3.28	-2.82	0.46	0.30	-0.40	-0.70
13.741	IGFN1	Q86VF2	R6W	58	0	376	5	0	0	0.0817	0.0115	0	0	0	0	0	0	0.91	0.084	0.1306	0	0	no_domain	biological_process	-3	None	Humsavar:No	0	None	None	Location:chr1	No	Yes	/	0	0	-	1.42696	-1.46858	-2.89553	2.88044	-1.25442	-4.13486	-0.93	-3.03	-2.10	-0.10	0.40	0.50
13.703	TRADD	Q15628	P193L	43	0	188	0	0	0	0.0605	0.0086	0	0	0	0	0	0	0.26	0.61	0.0492	0	0	no_domain	apoptoticprocess,activationofcysteine-typeendopeptidaseactivityinvolvedinapoptoticprocess,signaltransduction,transmembranereceptorproteintyrosinekinasesignalingpathway,I-kappaBkinase/NF-kappaBsignaling,extrinsicapoptoticsignalingpathwayviadeathdomainreceptors,regulationoftumornecrosisfactor-mediatedsignalingpathway,positiveregulationofcellmigration,tumornecrosisfactor-mediatedsignalingpathway,tum…	-3	None	Humsavar:No	0	None	None	Location:chr16	Yes	Yes	/	0	0	-	1.94423	-0.94836	-2.89259	3.06146	-1.35908	-4.42053	-0.02	0.39	0.41	0.80	-0.50	-1.30
13.676	IL1RL2	Q9HB29	I237T	54	0	538	4	0	0	0.0726	0.0173	0	0	0	0	0	0	0.99	0.088	0.3095	0	0	no_domain	inflammatoryresponse,cellulardefenseresponse,signaltransduction,cytokine-mediatedsignalingpathway,positiveregulationofinterleukin-6production,innateimmuneresponse,positiveregulationofTcelldifferentiation,interleukin-1-mediatedsignalingpathway,cellularresponsetocytokinestimulus,regulationofinflammatoryresponse	-1	Polymorphism	Humsavar:Yes	0	None	None	Location:chr2	No	Yes	/	0	0	-	1.91337	-0.65751	-2.57088	1.02926	-0.14779	-1.17705	-1.72	-0.73	0.99	0.70	0.30	-0.40
13.556	MYO5C	Q9NQX4	A400V	54	0	537	4	0	0.004	0.0772	0.0029	0	0	0	0	0	0	1	0.001	0.0458	0	0	Myosin_head:332	no_GO:Terms	0	None	Humsavar:Yes	0	None	None	Location:chr15	Yes	Yes	/	0	0	-	2.83529	-1.75474	-4.59002	2.45392	-1.43548	-3.88940	0.36	-0.16	-0.52	0.40	-0.10	-0.50
13.216	ALPI	P09923	R33L	64	0	512	4	0	0	0.0968	0	0	0	0	0	0	0	0.22	0.292	0.4274	0	0	no_domain	phosphatidicacidbiosyntheticprocess,digestion,dephosphorylation	-2	None	Humsavar:Yes	0	None	None	Location:chr2	No	Yes	/	0	0	-	0.95164	-1.50932	-2.46096	1.71265	-1.32461	-3.03726	0.11	0.08	-0.03	0.20	0.40	0.20
13.156	ZNF835	Q9Y2P0	P277L	42	0	497	4	0	0	0.059	0.0086	0	0	0	0	0	0	0	0.004	0.0632	0	0	no_domain	negativeregulationoftranscriptionbyRNApolymeraseII,positiveregulationoftranscriptionbyRNApolymeraseII	-3	None	Humsavar:Yes	0	None	None	Location:chr19	No	Yes	/	0	0	-	---	---	---	3.05240	-0.77440	-3.82679	-1.47	0.27	1.74	0.80	-0.50	-1.30
13.099	FAM179A	Q6ZUX3	R575C	51	0	534	2	0	0.002	0.0711	0.0086	0	0	0	0	0	0	1	0	0.3162	0	0	CLASP_N:85	no_GO:Terms	-3	None	Humsavar:No	0	None	None	Location:chr2	No	Yes	/	0	0	-	0.94182	1.64438	0.70256	1.91763	-1.42522	-3.34285	---	---	---	---	---	---
13.092	KIF13A	Q9H1H9	T232I	42	0	443	4	0	0.002	0.0575	0.0086	0	0	0	0	0	0	1	0.119	0.5438	0	0	Kinesin:222	intracellularproteintransport,cellcycle,endosometolysosometransport,melanosomeorganization,regulationofcytokinesis,vesiclecargoloading,Golgitoplasmamembraneproteintransport,celldivision,plus-end-directedvesicletransportalongmicrotubule,intracellularproteintransport,microtubule-basedmovement	-1	None	Humsavar:Yes	0	None	None	Location:chr6	No	Yes	/	0	0	-	2.30541	0.23284	-2.07258	0.71748	-1.92383	-2.64131	-0.73	-1.72	-0.99	0.30	0.70	0.40
13.015	FASN	P49327	R2185Q	48	0	423	2	0	0.002	0.0681	0.0058	0	0	0	0	0	0	0.22	0.331	0.3197	1	0	PP-binding:61	osteoblastdifferentiation,acetyl-CoAmetabolicprocess,fattyacidmetabolicprocess,fattyacidbiosyntheticprocess,fattyacidbiosyntheticprocess,etherlipidbiosyntheticprocess,neutrophildifferentiation,monocytedifferentiation,mammaryglanddevelopment,positiveregulationofcellularmetabolicprocess,regulationofcholesterolbiosyntheticprocess,fatty-acyl-CoAbiosyntheticprocess,oxidation-reductionprocess,cellularr…	1	None	Humsavar:Yes	0	None	Phosphoserine/2175;Phosphoserine/2192;	Location:chr17	Yes	Yes	/	0	0	-	0.59051	-0.04765	-0.63816	2.64902	0.23660	-2.41242	0.11	0.20	0.09	0.20	0.30	0.10
12.964	FAM166A	Q6J272	G278S	43	0	478	2	0	0	0.0651	0	0	0	0	0	0	0	0.91	0.043	0	0	0	no_domain	no_GO:Terms	0	None	Humsavar:No	0	None	None	Location:chr9	No	Yes	/	0	0	-	3.24954	-1.21475	-4.46429	3.11569	-0.46071	-3.57640	3.70	-1.66	-5.36	0.70	0.30	-0.40
12.899	PDIA4	P13667	V527I	47	0	436	3	0	0	0.0681	0.0058	0	0	0	0	0	0	0.21	0.036	0.5406	0	0	Thioredoxin:2	proteinsecretion,cellredoxhomeostasis,oxidation-reductionprocess,chaperone-mediatedproteinfolding,proteinfolding,responsetoendoplasmicreticulumstress	3	None	Humsavar:Yes	0	None	None	Location:chr7	Yes	Yes	/	0	0	-	3.22119	0.85286	-2.36833	2.73197	0.07375	-2.65822	1.24	1.32	0.08	-0.60	-0.70	-0.10
12.874	KLK14	Q9P0G3	R109C	42	0	1039	4	0	0.008	0.0439	0.0144	0.0082	0	0	0	0	0	1	0.043	0.1487	0	0	Trypsin:69	proteolysis,proteolysis,proteolysis,proteolysis,fertilization,negativeregulationofGprotein-coupledreceptorsignalingpathway,positiveregulationofGprotein-coupledreceptorsignalingpathway,epidermismorphogenesis,cornification,seminalclotliquefaction,epidermismorphogenesis,seminalclotliquefaction	-3	None	Humsavar:Yes	0	None	None	Location:chr19	No	Yes	/	0	0	-	1.09740	-1.49179	-2.58919	0.62047	-2.98188	-3.60235	-0.13	0.49	0.62	-0.10	0.20	0.30
12.865	TPSD1	Q9BZJ3	V138M	63	0	659	0	0	0	0.0938	0.0029	0	0	0	0	0	0	1	0.003	0.3126	0	0	Trypsin:101	proteolysis	1	None	Humsavar:Yes	0	None	None	Location:chr16	No	Yes	/	0	0	-	3.17810	-0.53504	-3.71314	1.70564	0.56888	-1.13676	0.57	-0.12	-0.69	-0.60	-0.30	0.30
12.769	HUS1B	Q8NHY5	M189V	163	0	174	0	0.2044	0.0835	0.0121	0.0259	0.002	0	0	0	0	0	0.68	0.014	0.2838	0	0	Hus1:189	meioticDNAintegritycheckpoint,nucleotide-excisionrepair,intra-SDNAdamagecheckpoint,mitoticDNAreplicationcheckpoint,double-strandbreakrepairviahomologousrecombination,telomeremaintenance	1	None	Humsavar:Yes	0	None	Phosphoserine/186;	Location:chr6	No	Yes	/	0	0	-	2.24486	0.23813	-2.00673	2.31799	0.32800	-1.99000	-3.55	-6.40	-2.85	-0.00	0.90	0.90
12.74	CTTNBP2NL	Q9P2B4	E71K	55	0	163	0	0.0675	0.006	0.0166	0.0173	0.002	0	0	0	0	0	0.22	0.057	0.5987	0	0	CortBP2:70	proteindephosphorylation,negativeregulationoftransporteractivity,negativeregulationoftransmembranetransport,proteindephosphorylation	1	None	Humsavar:Yes	0	None	None	Location:chr1	No	Yes	/	0	0	-	1.76244	0.20040	-1.56203	2.60310	-0.22604	-2.82914	-1.67	-0.07	1.60	-0.20	-0.00	0.20
12.656	OR51A4	Q8NGJ6	G18A	59	0	4052	5	0.002	0.0557	0.0212	0.0288	0.0123	0	0	0	0	0	0.91	0.002	0.112	0	0	no_domain	Gprotein-coupledreceptorsignalingpathway,detectionofchemicalstimulusinvolvedinsensoryperceptionofsmell	0	None	Humsavar:Yes	0	None	None	Location:chr11	No	Yes	/	0	0	-	3.41098	-0.04472	-3.45570	2.92352	0.41134	-2.51218	2.56	-0.31	-2.87	0.70	-0.40	-1.10
12.614	ZNF593	O00488	P53L	62	0	456	5	0	0.006	0.0787	0.0202	0	0	0	0	0	0	0.22	0.681	0.1509	0	0	no_domain	positiveregulationoftranscriptionbyRNApolymeraseII,negativeregulationofRNApolymeraseIIregulatoryregionsequence-specificDNAbinding,ribosomallargesubunitexportfromnucleus	-3	None	Humsavar:Yes	0	None	None	Location:chr1	Yes	Yes	/	0	0	-	0.93974	-0.70603	-1.64577	2.82380	-0.95381	-3.77761	-1.47	0.27	1.74	0.80	-0.50	-1.30
12.595	NLRP12	P59046	D142N	45	0	563	5	0	0.002	0.062	0.0086	0	0	0	0	0	0	0.91	0.003	0.4342	0	1	FISNA:14	activationofcysteine-typeendopeptidaseactivityinvolvedinapoptoticprocess,signaltransduction,negativeregulationofsignaltransduction,negativeregulationofproteinautophosphorylation,negativeregulationofNF-kappaBtranscriptionfactoractivity,dendriticcellmigration,regulationofI-kappaBkinase/NF-kappaBsignaling,negativeregulationofI-kappaBkinase/NF-kappaBsignaling,regulationofcysteine-typeendopeptidaseact…	1	None	Humsavar:Yes	0	None	None	Location:chr19	Yes	Yes	/	0	0	-	0.95098	0.05615	-0.89483	1.99063	0.28785	-1.70278	-0.32	-0.24	0.08	0.40	0.50	0.10
12.525	ESYT3	A0FGR9	P9R	45	0	285	3	0	0.002	0.0635	0.0058	0	0	0	0	0	0	0.22	0.022	0.282	0	0	no_domain	glycosphingolipidmetabolicprocess,lipidtransport,endoplasmicreticulum-plasmamembranetethering	-2	None	Humsavar:Yes	0	None	None	Location:chr3	No	Yes	/	0	0	-	1.98600	0.11381	-1.87219	1.20684	-0.84882	-2.05567	-6.40	-4.07	2.33	0.80	-0.20	-1.00
12.484	KRTAP10-5	P60370	S245A	44	0	426	5	0	0	0.0605	0.0115	0	0	0	0	0	0	0.91	0.178	0.6888	0	0	no_domain	keratinization	1	None	Humsavar:Yes	0	None	None	Location:chr21	No	Yes	/	0	0	-	1.78708	-0.17084	-1.95792	1.44450	0.09294	-1.35156	0.41	-0.45	-0.86	0.30	-0.40	-0.70
12.389	SRCRB4D	Q8WTU2	D307Y	48	0	437	3	0	0	0.0681	0.0086	0	0	0	0	0	0	0.36	0	0.3394	0	0	no_domain	endocytosis	-3	None	Humsavar:No	0	None	None	Location:chr7	No	Yes	/	0	0	-	0.70836	0.18826	-0.52011	1.83981	-0.43523	-2.27504	0.70	0.63	-0.07	0.40	-0.30	-0.70
12.313	EVI2B	P34910	G53R	44	0	517	5	0	0	0.0666	0	0	0	0	0	0	0	0.22	0.542	0.0569	0	0	Domain_Error	positiveregulationofgranulocytedifferentiation,positiveregulationofgranulocytedifferentiation,negativeregulationofapoptoticprocess,positiveregulationofneutrophildifferentiation,myeloidcelldevelopment,negativeregulationofcellcyclearrest,regulationofstemcelldivision	-2	Polymorphism	Humsavar:Yes	0	None	None	Location:chr17	No	Yes	/	0	0	-	1.72699	0.24110	-1.48589	3.02415	-0.59403	-3.61818	3.31	0.29	-3.02	0.70	-0.20	-0.90
12.177	TLR5	O60602	P112A	44	0	484	4	0	0.002	0.062	0.0058	0	0	0	0	0	0	0.19	0.268	0.3802	0	1	LRR_8:34	MyD88-dependenttoll-likereceptorsignalingpathway,inflammatoryresponse,positiveregulationofinterleukin-8production,positiveregulationoftoll-likereceptorsignalingpathway,toll-likereceptor5signalingpathway,defenseresponsetobacterium,innateimmuneresponse,regulationofcytokinesecretion,cellularresponsetomechanicalstimulus	-1	Polymorphism	Humsavar:Yes	0	None	Phosphotyrosine/108;	Location:chr1	Yes	Yes	/	0	0	-	1.17241	1.17701	0.00460	0.90620	0.60733	-0.29887	-0.64	0.51	1.15	0.80	-0.40	-1.20
12.006	NPY4R	P50391	V276M	597	0	26864	2	0.1845	0.3141	0.1467	0.2767	0.3129	0	0	0	0	0	0.96	0.008	0.6045	0	0	7tm_1:219	Gprotein-coupledreceptorsignalingpathway,Gprotein-coupledreceptorsignalingpathway,neuropeptidesignalingpathway,neuropeptidesignalingpathway	1	None	Humsavar:No	0	None	None	Location:chr10	Yes	Yes	/	0	0	-	1.68595	0.35715	-1.32879	2.00532	-0.28586	-2.29117	-0.31	0.18	0.49	-0.10	0.20	0.30
11.973	OBSCN	Q5VST9	R5788C	43	0	669	4	0	0.004	0.0514	0.0202	0	0	0	0	0	0	0.91	0	0	0	0	RhoGEF:92	proteinphosphorylation,Gprotein-coupledreceptorsignalingpathway,multicellularorganismdevelopment,regulationofRhoproteinsignaltransduction,proteinlocalizationtoM-band,positiveregulationofapoptoticprocess,sarcomereorganization,regulationofsmallGTPasemediatedsignaltransduction	-3	None	Humsavar:Yes	0	None	None	Location:chr1	Yes	No	/	0	0	-	2.99884	-1.60286	-4.60171	2.51899	-1.13918	-3.65817	---	---	---	---	---	---
11.94	MRPL23	Q16540	A34V	42	0	456	2	0	0	0.059	0.0086	0	0	0	0	0	0	0.22	0.06	0.2757	0	0	Ribosomal_L23:7	translation,mitochondrialtranslationalelongation,mitochondrialtranslationaltermination,mitochondrialtranslation	0	Polymorphism	Humsavar:Yes	0	None	None	Location:chr11	Yes	Yes	/	0	0	-	0.56241	-1.16744	-1.72985	2.06177	-0.25135	-2.31312	-0.50	-0.11	0.39	-0.40	-0.60	-0.20
11.537	PIF1	Q9H611	R592H	48	0	439	5	0	0	0.0696	0.0058	0	0	0	0	0	0	0.91	0.01	0.4217	0	0	Herpes_Helicase:56	mitochondrialgenomemaintenance,telomeremaintenance,DNArepair,DNArecombination,regulationoftelomeremaintenance,negativeregulationoftelomeremaintenanceviatelomerase,negativeregulationoftelomeraseactivity,DNAreplication,DNAduplexunwinding	0	None	Humsavar:No	0	None	None	Location:chr15	Yes	Yes	/	0	0	-	1.81833	0.74932	-1.06901	2.34069	0.15414	-2.18655	-3.25	-0.61	2.64	-0.10	-0.00	0.10
11.517	LRRC14B	A6NHZ5	R134H	46	0	181	0	0	0	0.062	0.0144	0	0	0	0	0	0	1	0.008	0.4165	0	0	Domain_Error	no_GO:Terms	0	None	Humsavar:No	0	None	None	Location:chr5	No	Yes	/	0	0	-	1.83460	-0.50644	-2.34105	0.74121	-0.00814	-0.74935	0.11	0.10	-0.01	0.20	-0.20	-0.40
11.367	TGM2	P21980	V542F	46	0	919	3	0.0337	0.004	0.0348	0.0086	0.002	0	0	0	0	0	0.98	0.695	0.2062	0	0	Transglut_C:70	bloodvesselremodeling,isopeptidecross-linkingviaN6-(L-isoglutamyl)-L-lysine,negativeregulationofendoplasmicreticulumcalciumionconcentration,positiveregulationofapoptoticprocess,positiveregulationofI-kappaBkinase/NF-kappaBsignaling,apoptoticcellclearance,positiveregulationofcelladhesion,positiveregulationofsmoothmusclecellproliferation,positiveregulationofinflammatoryresponse,proteinhomooligomeriz…	-1	None	Humsavar:Yes	0	None	Phosphoserine/538;Phosphoserine/541;	Location:chr20	Yes	Yes	/	0	0	-	2.53138	-0.73443	-3.26581	1.15838	0.18709	-0.97129	-1.72	-1.33	0.39	0.90	0.50	-0.40
11.336	TTC27	Q6P3X3	T498M	43	0	512	3	0	0.002	0.0635	0	0	0	0	0	0	0	0.22	0.062	0.1713	0	0	no_domain	biological_process	-1	Polymorphism	Humsavar:Yes	0	None	None	Location:chr2	No	Yes	/	0	0	-	2.19417	-0.77454	-2.96871	2.20738	-0.30589	-2.51328	-5.11	-3.55	1.56	0.20	-0.30	-0.50
11.33	ADRB1	P08588	A270T	44	0	352	2	0	0	0.056	0.0202	0	0	0	0	0	0	0.22	0.702	0.1751	1	1	7tm_1:196	positiveregulationoftheforceofheartcontractionbyepinephrine-norepinephrine,dietinducedthermogenesis,Gprotein-coupledreceptorsignalingpathway,activationofadenylatecyclaseactivity,responsetocold,heatgeneration,negativeregulationofmulticellularorganismgrowth,fearresponse,positiveregulationofGTPaseactivity,brownfatcelldifferentiation,regulationofpostsynapticmembranepotential,adenylatecyclase-activati…	0	None	Humsavar:Yes	0	None	Phosphoserine/260;Phosphoserine/274;Phosphoserine/278;	Location:chr10	Yes	Yes	/	0	0	-	0.47268	-0.02512	-0.49780	2.09553	0.03992	-2.05561	-0.50	-0.20	0.30	-0.40	0.20	0.60
11.33	WNK1	Q9H4A3	T674A	42	0	576	3	0	0	0.0605	0.0058	0	0	0	0	0	0	0.18	0.019	0.3288	0	1	no_domain	regulationofsodiumiontransport,positiveregulationofsystemicarterialbloodpressure,proteinphosphorylation,proteinphosphorylation,iontransport,positiveregulationofTcellchemotaxis,negativeregulationofphosphataseactivity,peptidyl-serinephosphorylation,peptidyl-threoninephosphorylation,signaltransductionbytrans-phosphorylation,activationofproteinkinaseactivity,negativeregulationofcell-celladhesionmedia…	0	Polymorphism	Humsavar:Yes	0	None	Phosphoserine/679;	Location:chr12	Yes	Yes	/VARIANT_in_dbSNP:rs11833299_	0	0	-	0.73846	-0.20299	-0.94145	1.40858	0.13779	-1.27078	-2.61	-2.02	0.59	0.20	-0.40	-0.60
11.275	SMCO1	Q147U7	V186M	45	0	433	5	0	0	0.062	0.0115	0	0	0	0	0	0	1	0	0.2587	0	0	DUF4547:168	no_GO:Terms	1	None	Humsavar:Yes	0	None	None	Location:chr3	No	Yes	/	0	0	-	2.37116	0.09350	-2.27765	2.01889	0.14322	-1.87568	-0.16	-0.18	-0.02	-0.10	0.20	0.30
11.225	TLL2	Q9Y6L7	F751L	49	0	619	3	0	0	0.0711	0.0058	0	0	0	0	0	0	0.3	0.501	0.3465	0	0	EGF_CA:20	proteolysis,multicellularorganismdevelopment,extracellularmatrixdisassembly,celldifferentiation,negativeregulationofskeletalmuscletissuegrowth	0	None	Humsavar:No	0	None	None	Location:chr10	No	Yes	/	1.31993	24	[CHEM:Ca++:CA]/-0.31993;	1.70837	0.82228	-0.88609	1.41732	1.31614	-0.10118	-0.34	-0.43	-0.09	-0.30	-0.50	-0.20
11.225	SPZ1	Q9BXG8	H301D	42	0	444	4	0	0	0.0575	0.0115	0	0	0	0	0	0	0.65	0.094	0.0634	0	0	Domain_Error	no_GO:Terms	-1	None	Humsavar:Yes	0	None	None	Location:chr5	No	Yes	/	0	0	-	2.02748	-0.17526	-2.20274	3.44576	-0.22275	-3.66851	0.10	0.02	-0.08	-0.20	-0.20	0.00
11.151	ZYX	Q15942	I63S	42	0	451	3	0	0.006	0.0514	0.0144	0	0	0	0	0	0	0.84	0.207	0.1794	0	0	no_domain	cell-matrixadhesion,transforminggrowthfactorbetareceptorsignalingpathway,integrin-mediatedsignalingpathway,cell-cellsignaling,viralprocess,stressfiberassembly,regulationofinflammatoryresponse,cellularresponsetointerferon-gamma,signaltransduction,integrin-mediatedsignalingpathway,transforminggrowthfactorbetareceptorsignalingpathway	-2	None	Humsavar:Yes	0	None	None	Location:chr7	No	Yes	/	0	0	-	3.06988	-3.01940	-6.08928	0.54584	-0.36318	-0.90903	0.97	-0.52	-1.49	-0.70	0.30	1.00
11.125	CNGA4	Q8IV77	E553V	49	0	491	5	0	0	0.0741	0	0	0	0	0	0	0	0.22	0.343	0.2479	0	0	no_domain	sensoryperceptionofsmell,responsetostimulus,cationtransmembranetransport,cationtransmembranetransport	-2	Polymorphism	Humsavar:Yes	0	None	None	Location:chr11	No	-	/	0	0	-	0.53928	-1.35390	-1.89318	2.11617	-1.80317	-3.91934	-0.90	-1.56	-0.66	-0.20	-0.60	-0.40
11.068	PILRA	Q9UKJ1	S83G	88	0	1394	0	0	0	0.1256	0.0144	0	0	0	0	0	0	0.42	0.026	0.0967	0	0	V-set:48	signaltransduction,viralprocess,regulationofimmuneresponse	0	None	Humsavar:Yes	0	Phosphoserine	Phosphothreonine/84;Phosphoserine/88;	Location:chr7	Yes	Yes	/	0	0	-	-0.34667	-1.46483	-1.11816	2.01142	-0.25930	-2.27072	-2.81	3.81	6.62	-0.20	-0.60	-0.40
10.98	NCR2	O95944	V31M	52	0	654	5	0	0	0.0711	0.0144	0	0	0	0	0	0	0.25	0.237	0.0879	0	0	V-set:10	cellulardefenseresponse,signaltransduction,innateimmuneresponse,regulationofimmuneresponse,regulationofinnateimmuneresponse	1	None	Humsavar:Yes	0	None	None	Location:chr6	Yes	No	/	1.18	10	NCR2/0.18;	2.29251	1.45189	-0.84063	0.72855	0.33912	-0.38943	-2.13	-0.28	1.85	0.90	-0.00	-0.90
10.95	EFTUD1	Q7Z2Z2	K423E	42	0	379	4	0	0.002	0.062	0	0	0	0	0	0	0	0.22	0.108	0.2724	0	1	no_domain	translationalelongation,matureribosomeassembly,GTPmetabolicprocess,matureribosomeassembly	1	None	Humsavar:No	0	None	None	Location:chr15	Yes	Yes	/	0	0	-	1.22263	0.27300	-0.94963	2.01759	-0.06038	-2.07797	0.36	0.50	0.14	0.20	0.40	0.20
10.926	TPSG1	Q9NRR2	S202N	55	0	459	5	0	0	0.0802	0.0058	0	0	0	0	0	0	0.79	0.514	0.135	0	0	Trypsin:165	proteolysis	1	None	Humsavar:Yes	0	None	None	Location:chr16	No	Yes	/	1.03666	25	[CHEM:Metal:RB]/-0.03666;	1.06739	-0.49458	-1.56198	0.02382	0.36134	0.33752	-2.81	-4.82	-2.01	-0.20	-0.60	-0.40
10.924	NFKBIE	O00221	C109Y	46	0	244	5	0	0	0.0651	0.0086	0	0	0	0	0	0	0.22	0.003	0.1158	0	0	no_domain	D-serinetransport,cytoplasmicsequesteringoftranscriptionfactor	-2	None	Humsavar:Yes	0	None	None	Location:chr6	No	Yes	/	0	0	-	0.00000	0.00000	0.00000	4.23712	-0.53507	-4.77219	-0.96	-2.88	-1.92	0.00	-0.30	-0.30
10.879	KPNA7	A9QM74	G155A	44	0	159	0	0	0	0.0651	0.0029	0	0	0	0	0	0	0.91	0	0.1883	0	0	Arm:11	blastocystdevelopment,proteinimportintonucleus,positiveregulationofgeneexpression,negativeregulationofgeneexpression,modulationbyvirusofhostcellularprocess,positiveregulationofhistoneH3-K27trimethylation	0	None	Humsavar:No	0	None	None	Location:chr7	No	Yes	/	0	0	-	0.83800	1.00047	0.16246	1.51965	1.10070	-0.41894	-0.97	0.02	0.99	0.70	-0.40	-1.10
10.817	KEL	P23276	S726P	820	0	2124	0	0.6071	0.5149	0.1558	0.415	0.0164	0	0	0	0	0	0.22	0.18	0.2367	0	1	Peptidase_M13:187	proteolysis,cellularcalciumionhomeostasis,regulationofcellsize,cellularmagnesiumionhomeostasis,regulationofaxondiameter,vasoconstriction,myelination,skeletalmusclefiberdevelopment,negativeregulationofpotassiumiontransmembranetransport	-1	None	Humsavar:Yes	0	None	None	Location:chr7	No	Yes	/	0	0	-	0.81639	-0.34945	-1.16584	0.55984	-0.76209	-1.32193	-0.26	-1.47	-1.21	0.30	0.80	0.50
10.816	COL15A1	P39059	A200T	48	0	551	4	0	0	0.0726	0	0	0	0	0	0	0	0.32	0.019	0.2785	0	0	Laminin_G_3:125	angiogenesis,celladhesion,signaltransduction,celldifferentiation,collagencatabolicprocess,extracellularmatrixorganization	0	None	Humsavar:Yes	0	None	None	Location:chr9	Yes	Yes	/	0	0	-	1.92577	0.18580	-1.73996	2.21168	0.01596	-2.19572	0.02	-0.24	-0.26	-0.40	0.20	0.60
10.756	C2orf50	Q96LR7	R151Q	57	0	513	4	0	0.004	0.0772	0.0115	0	0	0	0	0	0	0.93	0.193	0.1122	0	0	Domain_Error	no_GO:Terms	1	None	Humsavar:No	0	None	None	Location:chr2	No	Yes	/	0	0	-	3.21206	0.31924	-2.89282	2.40587	-0.06287	-2.46874	-0.13	-0.21	-0.08	-0.20	-0.20	0.00
10.708	FAM166B	A8MTA8	P226Q	44	0	352	5	0	0	0.0635	0.0058	0	0	0	0	0	0	0.22	0.795	0.1686	0	0	no_domain	no_GO:Terms	-1	None	Humsavar:No	0	None	None	Location:chr9	No	Yes	/	0	0	-	2.00871	0.16154	-1.84717	2.99900	-1.20520	-4.20420	1.79	-0.36	-2.15	0.80	-0.20	-1.00
10.665	C3orf67	Q6ZVT6	G104R	44	0	258	0	0	0	0.0635	0.0058	0	0	0	0	0	0	0.99	0.322	0.1579	0	0	no_domain	no_GO:Terms	-2	None	Humsavar:Yes	0	None	None	Location:chr3	No	Yes	/	0	0	-	0.33453	1.04780	0.71327	2.84937	-0.86296	-3.71233	2.03	-0.50	-2.53	0.70	-0.20	-0.90
10.558	RIN1	Q13671	V546I	43	0	519	4	0	0.004	0.0575	0.0086	0	0	0	0	0	0	0.99	0.064	0.4246	0	0	VPS9:55	endocytosis,signaltransduction,memory,associativelearning,negativeregulationofsynapticplasticity,positiveregulationofGTPaseactivity	3	None	Humsavar:No	0	None	None	Location:chr11	No	Yes	/	0	0	-	3.42268	0.86644	-2.55624	2.87370	1.31516	-1.55854	-0.03	0.12	0.15	-0.10	0.10	0.20
10.434	CD2AP	Q9Y5K6	K633R	59	0	530	2	0	0	0.0847	0.0086	0	0	0	0	0	0	0.91	0	0.4106	0	1	no_domain	substrate-dependentcellmigration,cellextension,actinfilamentorganization,cellcycle,signaltransduction,vesicleorganization,negativeregulationoftransforminggrowthfactorbeta1production,proteasome-mediatedubiquitin-dependentproteincatabolicprocess,regulationofreceptor-mediatedendocytosis,positiveregulationofproteinsecretion,negativeregulationofsmallGTPasemediatedsignaltransduction,celldivision,protei…	2	None	Humsavar:Yes	0	None	None	Location:chr6	Yes	Yes	/	0	0	-	1.48696	1.04806	-0.43890	1.00696	-0.12564	-1.13260	0.13	0.17	0.04	0.20	0.20	0.00
10.332	CASP6	P55212	T182S	48	0	454	4	0	0	0.0726	0	0	0	0	0	0	0	0	0.803	0.1124	0	0	Peptidase_C14:138	proteolysis,epithelialcelldifferentiation,regulationofapoptoticprocess,cellularresponsetostaurosporine,executionphaseofapoptosis,apoptoticprocess	1	Polymorphism	Humsavar:Yes	0	None	None	Location:chr4	Yes	Yes	/	1.33	12	CASP3/-0.33;	1.05131	-0.19857	-1.24988	1.63887	0.12743	-1.51144	-0.09	-0.52	-0.43	0.20	0.30	0.10
10.332	POLD3	Q15054	T311I	44	0	307	2	0	0	0.0651	0.0029	0	0	0	0	0	0	0	0.151	0.062	0	0	CDC27:293	telomeremaintenance,DNAsynthesisinvolvedinDNArepair,transcription-couplednucleotide-excisionrepair,"nucleotide-excisionrepair,DNAincision,5-tolesion",nucleotide-excisionrepair,DNAgapfilling,nucleotide-excisionrepair,DNAgapfilling,mismatchrepair,mismatchrepair,mismatchrepair,translesionsynthesis,telomeremaintenanceviasemi-conservativereplication,telomeremaintenanceviasemi-conservativereplication,t…	-1	None	Humsavar:No	0	Phosphothreonine	Phosphoserine/307;Phosphothreonine/314;	Location:chr11	Yes	Yes	/	0	0	-	0.01988	-1.77721	-1.79709	2.21295	-0.05189	-2.26484	-1.76	-0.11	1.65	0.20	-0.70	-0.90
10.287	RSPH6A	Q9H0K4	D395G	45	0	602	5	0	0	0.0666	0.0029	0	0	0	0	0	0	0	0.072	0.0455	0	0	Radial_spoke:198	ciliumassembly,ciliummovementinvolvedincellmotility	-1	None	Humsavar:No	0	None	None	Location:chr19	No	Yes	/	0	0	-	0.77070	-0.68931	-1.46001	2.86019	-0.58747	-3.44765	0.97	-1.09	-2.06	0.40	0.70	0.30
10.267	LTB4R	Q15722	S343A	42	0	172	0	0	0	0.062	0.0029	0	0	0	0	0	0	0	0.109	0.2625	0	0	no_domain	musclecontraction,immuneresponse,Gprotein-coupledreceptorsignalingpathway,phospholipaseC-activatingGprotein-coupledreceptorsignalingpathway,leukotrienesignalingpathway,leukotrienesignalingpathway,inflammatoryresponse,neuropeptidesignalingpathway	1	None	Humsavar:No	0	None	None	Location:chr14	No	Yes	/	0	0	-	2.39210	0.36767	-2.02443	1.24456	-0.25025	-1.49481	-0.24	-0.87	-0.63	0.30	-0.40	-0.70
10.222	ZNF106	Q9H2Y7	A1080T	46	0	514	4	0	0	0.0651	0.0086	0	0	0	0	0	0	0.91	0.35	0.2985	0	0	no_domain	insulinreceptorsignalingpathway	0	None	Humsavar:Yes	0	None	None	Location:chr15	No	Yes	/	0	0	-	1.59203	-0.79410	-2.38613	2.03280	0.05891	-1.97390	-0.04	-0.02	0.02	0.40	-0.40	-0.80
10.16	STARD9	Q9P2P6	C1894G	43	0	201	1	0	0	0.0651	0	0	0	0	0	0	0	0	0	0	0	0	no_domain	microtubule-basedmovement,spindleassembly	-3	None	Humsavar:Yes	0	None	None	Location:chr15	No	Yes	/	0	0	-	1.30948	-0.67219	-1.98167	3.58153	-1.45691	-5.03844	---	---	---	---	---	---
10.109	MZF1	P28698	R103H	47	0	619	4	0.0913	0	0	0.0029	0	0	0	0	0	0	0	0.202	0.2444	0	0	SCAN:64	negativeregulationoftranscriptionbyRNApolymeraseII,regulationoftranscription,DNA-templated,positiveregulationoftranscriptionbyRNApolymeraseII	0	Polymorphism	Humsavar:Yes	0	None	Phosphoserine/111;	Location:chr19	Yes	Yes	/	0	0	-	0.79188	0.23750	-0.55438	1.29786	-2.40128	-3.69914	0.27	0.04	-0.23	0.20	-0.20	-0.40
10.063	KIAA1407	Q8NCU4	R374Q	49	0	498	5	0	0	0.0741	0	0	0	0	0	0	0	0.68	0	0.0776	0	0	Domain_Error	no_GO:Terms	1	None	Humsavar:No	0	None	None	Location:chr3	No	Yes	/	0	0	-	2.76345	0.54475	-2.21871	2.32013	-0.08864	-2.40877	0.11	0.20	0.09	0.20	0.30	0.10
10.055	PKHD1L1	Q86WI1	Y3096S	43	0	291	3	0	0	0.0605	0.0086	0	0	0	0	0	0	0.22	0	0	0	0	G8:60	immuneresponse	-2	None	Humsavar:Yes	0	None	None	Location:chr8	No	Yes	/	0	0	-	1.78311	0.03507	-1.74804	3.29025	-0.90041	-4.19067	---	---	---	---	---	---
10.035	EPB41L4A	Q9HCS5	E505G	238	0	857	0	0.1151	0.1451	0.0696	0.1729	0.002	0	0	0	0	0	0.68	0.077	0.3264	0	0	no_domain	biological_process,actomyosinstructureorganization	-2	None	Humsavar:Yes	0	None	None	Location:chr5	No	Yes	/	0	0	-	1.09346	-0.36287	-1.45633	0.61972	-0.82203	-1.44176	-2.68	3.73	6.41	-0.20	0.70	0.90
10.019	LRCH1	Q9Y2L9	S390R	56	0	565	4	0	0	0.0802	0.0086	0	0	0	0	0	0	0	0.516	0.3196	0	0	no_domain	negativeregulationofGTPaseactivity,cellularresponsetochemokine,negativeregulationofTcellmigration,negativeregulationofTcellmigration,cellularresponsetochemokine	-1	None	Humsavar:Yes	0	None	Phosphoserine/385;Phosphoserine/393;	Location:chr13	No	Yes	/	0	0	-	1.37218	-0.22470	-1.59688	2.00471	-0.83161	-2.83632	-0.81	-0.88	-0.07	0.30	-0.20	-0.50
9.916	CCDC11	Q96M91	R102H	42	0	273	4	0	0	0.0575	0.0115	0	0	0	0	0	0	1	0	0.0466	0	1	no_domain	ciliummovement,determinationofleft/rightsymmetry,ciliumassembly,epithelialciliummovementinvolvedindeterminationofleft/rightasymmetry	0	None	Humsavar:No	0	None	Phosphotyrosine/112;	Location:chr18	No	Yes	/	0	0	-	1.40034	-0.04257	-1.44291	2.20665	-0.12704	-2.33369	0.11	0.10	-0.01	0.20	-0.20	-0.40
9.902	SLC25A41	Q8N5S1	T258S	60	0	452	1	0	0	0.0877	0.0058	0	0	0	0	0	0	0.68	0.001	0.1846	0	0	Mito_carr:77	ATPtransport,transmembranetransport	1	Polymorphism	Humsavar:Yes	0	None	None	Location:chr19	No	Yes	/	0	0	-	0.31865	-1.47876	-1.79741	0.43781	-0.74590	-1.18372	-0.07	-0.08	-0.01	-0.40	-0.30	0.10
9.866	OR5M1	Q8NGP8	R229C	42	0	457	4	0	0	0.062	0.0029	0	0	0	0	0	0	0.03	0.07	0.0119	0	0	7tm_4:199	detectionofchemicalstimulusinvolvedinsensoryperceptionofsmell,sensoryperceptionofsmell,Gprotein-coupledreceptorsignalingpathway	-3	None	Humsavar:Yes	0	None	None	Location:chr11	No	-	/	0	0	-	1.45331	-0.30553	-1.75885	1.34849	-1.86748	-3.21597	0.27	-0.10	-0.37	-0.20	0.00	0.20
9.832	NYAP2	Q9P242	K213E	43	0	487	5	0	0	0.0635	0.0029	0	0	0	0	0	0	0.22	0.436	0.4237	0	0	NYAP_N:158	phosphatidylinositol3-kinasesignaling,neuronprojectionmorphogenesis	1	None	Humsavar:No	0	None	Phosphothreonine/205;Phosphoserine/206;	Location:chr2	No	Yes	/	0	0	-	1.81426	-0.30431	-2.11857	2.24678	0.01332	-2.23347	-0.18	-0.46	-0.28	-0.00	-0.20	-0.20
9.754	SYT15	Q9BQS2	T50I	240	0	15085	1	0	0.2306	0.0076	0.1585	0.1309	0	0	0	0	0	0	0.198	0.0967	0	0	no_domain	vesicle-mediatedtransport,regulationofcalciumion-dependentexocytosis,cellularresponsetocalciumion,regulationofdopaminesecretion,calcium-ionregulatedexocytosis	-1	None	Humsavar:No	0	None	None	Location:chr10	No	Yes	/	0	0	-	1.20671	-1.23486	-2.44157	0.29069	-0.82092	-1.11161	-1.76	-0.11	1.65	0.20	-0.70	-0.90
9.61	PCDHA2	Q9Y5H9	A67T	45	0	509	5	0	0	0.0651	0.0058	0	0	0	0	0	0	0.68	0.08	0.264	0	0	Cadherin_2:38	homophiliccelladhesionviaplasmamembraneadhesionmolecules,nervoussystemdevelopment,celladhesion	0	None	Humsavar:Yes	0	None	None	Location:chr5	No	Yes	/	0	0	-	1.23261	-0.63090	-1.86351	0.34997	-0.57372	-0.92369	-2.82	-3.28	-0.46	-0.40	0.30	0.70
9.529	WDR78	Q5VTH9	L372P	44	0	402	4	0	0	0.0651	0.0029	0	0	0	0	0	0	0.68	0.071	0.0945	0	0	no_domain	hematopoieticprogenitorcelldifferentiation,ciliummovement,microtubule-basedmovement	-3	None	Humsavar:Yes	0	None	None	Location:chr1	No	Yes	/	0	0	-	1.01316	-1.33455	-2.34771	0.88990	1.37021	0.48032	0.08	-1.08	-1.16	0.40	-1.00	-1.40
9.502	FUT3	P21217	D336A	53	0	169	1	0.0079	0.004	0.0666	0.0058	0.002	0	0	0	0	0	0.22	0.511	0.0314	0	1	Glyco_transf_10:148	proteinglycosylation,ceramidemetabolicprocess,ceramidemetabolicprocess,oligosaccharidebiosyntheticprocess,cell-cellrecognition,macromoleculeglycosylation,macromoleculeglycosylation,fucosylation	-2	Unclassified	Humsavar:Yes	0	None	None	Location:chr19	No	Yes	/VARIANT_in_Le-;_dbSNP:rs151218854_	0	0	-	-0.95066	0.03623	0.98689	0.34020	0.55213	0.21193	0.10	-0.04	-0.14	-0.20	0.40	0.60
9.452	PPP6R1	Q9UPN7	R692C	43	0	383	2	0	0	0.0605	0.0086	0	0	0	0	0	0	0	0.061	0.0574	0	0	no_domain	regulationofphosphoproteinphosphataseactivity,COPIIvesiclecoating	-3	None	Humsavar:No	0	None	Phosphoserine/702;	Location:chr19	No	Yes	/	0	0	-	1.16359	-0.74243	-1.90602	1.51331	-1.14492	-2.65824	-0.14	2.72	2.86	-0.20	0.00	0.20
9.446	TIMM10B	Q9Y5J6	A66S	44	0	582	5	0.0079	0	0.0499	0.0115	0.0061	0	0	0	0	0	0.68	0.051	0.242	0	0	zf-Tim10_DDP:63	proteintargetingtomitochondrion,cell-matrixadhesion	1	Polymorphism	Humsavar:Yes	0	None	None	Location:chr11	No	Yes	/	0	0	-	0.62192	-0.41062	-1.03254	1.06824	-0.05272	-1.12096	0.07	-0.08	-0.15	0.40	-0.30	-0.70
9.444	PCP2	Q8IVA1	R103Q	56	0	367	3	0	0.004	0.0772	0.0086	0	0	0	0	0	0	0.91	0.214	0.5728	0	0	no_domain	regulationofcatalyticactivity	1	None	Humsavar:No	0	None	Phosphoserine/108;	Location:chr19	No	Yes	/	0	0	-	0.82071	0.06253	-0.75818	2.58100	-0.18452	-2.76552	0.17	0.12	-0.05	-0.20	-0.20	0.00
9.412	GPANK1	O95872	A112V	48	0	1327	5	0	0.0159	0.0499	0.0144	0.0041	0	0	0	0	0	0.91	0.013	0.2275	0	0	Ank_4:9	no_GO:Terms	0	Polymorphism	Humsavar:Yes	0	None	None	Location:chr6	No	Yes	/	0	0	-	2.06230	-0.02268	-2.08498	1.77844	0.10351	-1.67493	-0.04	-0.03	0.01	0.40	-0.10	-0.50
9.337	RARA	P10276	T43S	42	0	390	1	0	0	0.062	0.0029	0	0	0	0	0	0	0	0.205	0.1173	1	1	no_domain	uretericbuddevelopment,neuraltubeclosure,glandularepithelialcelldevelopment,outflowtractseptummorphogenesis,growthplatecartilagedevelopment,transcriptioninitiationfromRNApolymeraseIIpromoter,proteinphosphorylation,signaltransduction,germcelldevelopment,spermatogenesis,femalepregnancy,positiveregulationofcellpopulationproliferation,negativeregulationofcellpopulationproliferation,negativeregulation…	1	None	Humsavar:No	0	None	None	Location:chr17	Yes	Yes	/	0	0	-	1.02705	0.89245	-0.13460	0.64223	-0.04925	-0.69148	0.30	0.54	0.24	0.20	0.30	0.10
9.312	LAMA1	P25391	S2579N	43	0	457	3	0	0	0.0575	0.0144	0	0	0	0	0	0	0.68	0	0	0	1	Laminin_G_1:66	morphogenesisofanepithelialsheet,proteinphosphorylation,celladhesion,cellsurfacereceptorsignalingpathway,regulationofcelladhesion,extracellularmatrixorganization,regulationofcellmigration,establishmentofepithelialcellapical/basalpolarity,regulationofembryonicdevelopment,epithelialtubebranchinginvolvedinlungmorphogenesis,branchinginvolvedinsalivaryglandmorphogenesis,retinalbloodvesselmorphogenesis…	1	None	Humsavar:Yes	1	None	None	Location:chr18	No	Yes	/	0	0	-	1.35209	0.38220	-0.96990	0.20685	0.64519	0.43833	---	---	---	---	---	---
9.31	ALPP	P05187	S244G	42	0	361	0	0	0.002	0.062	0	0	0	0	0	0	0	0	0.876	0.1355	0	0	Alk_phosphatase:190	dephosphorylation,dephosphorylation	0	None	Humsavar:Yes	0	Phosphoserine	Phosphothreonine/234;Phosphotyrosine/239;Phosphotyrosine/243;	Location:chr2	Yes	Yes	/	0	0	-	0.19570	-0.65833	-0.85403	1.30884	-0.86611	-2.17495	-0.26	-1.41	-1.15	-0.30	-1.00	-0.70
9.286	MATN2	O00339	G14A	43	0	353	4	0	0	0.062	0.0058	0	0	0	0	0	0	0.65	0.604	0.2374	0	0	no_domain	neuronmigration,axonguidance,biological_process,glialcellmigration,dendriteregeneration,responsetoaxoninjury,growthplatecartilagechondrocytemorphogenesis	0	Polymorphism	Humsavar:Yes	0	None	None	Location:chr8	No	Yes	/	0	0	-	1.73856	0.52360	-1.21497	-0.47351	-0.31524	0.15826	3.61	-2.80	-6.41	0.70	-0.40	-1.10
9.272	GPRIN2	O60269	S328C	825	0	51691	1	0.0079	0.6083	0.2042	0.6571	0.3108	0	0	0	0	0	1	0.121	0.1967	0	0	no_domain	no_GO:Terms	-1	Polymorphism	Humsavar:Yes	0	None	None	Location:chr10	No	Yes	/	0	0	-	1.65282	-1.68045	-3.33327	1.47015	-0.09300	-1.56315	0.54	1.07	0.53	0.30	0.00	-0.30
9.244	C1orf210	Q8IVY1	L14H	43	0	486	2	0	0	0.0635	0.0029	0	0	0	0	0	0	0.91	0.556	0.3759	0	0	no_domain	no_GO:Terms	-3	None	Humsavar:Yes	0	None	None	Location:chr1	No	Yes	/	0	0	-	0.57526	-0.93541	-1.51067	2.07159	-1.00263	-3.07422	-0.27	0.18	0.45	-0.50	0.20	0.70
9.189	THBS2	P35442	A121T	45	0	579	5	0	0	0.0651	0.0029	0.002	0	0	0	0	0	0.22	0.225	0.2721	0	1	no_domain	celladhesion,negativeregulationofangiogenesis,positiveregulationofsynapseassembly,negativeregulationofangiogenesis	0	None	Humsavar:Yes	0	None	None	Location:chr6	Yes	Yes	/	0	0	-	1.19334	0.22154	-0.97180	0.95967	-0.21450	-1.17417	-3.02	-2.62	0.40	-0.40	0.20	0.60
9.166	KRT40	Q6A162	A115T	46	0	463	4	0	0	0.0696	0	0	0	0	0	0	0	0.68	0.244	0.1976	0	0	Filament:28	keratinization,cornification	0	None	Humsavar:Yes	0	None	None	Location:chr17	No	Yes	/	0	0	-	1.56095	-0.06459	-1.62554	1.33732	0.47193	-0.86539	-0.04	-0.02	0.02	0.40	-0.40	-0.80
9.125	HIVEP3	Q5T1R4	R2001Q	45	0	335	4	0	0	0.0666	0.0029	0	0	0	0	0	0	0.22	0.091	0.0685	0	0	no_domain	regulationoftranscriptionbyRNApolymeraseII,skeletalmusclecelldifferentiation,positiveregulationoftranscription,DNA-templated,positiveregulationoftranscription,DNA-templated	1	None	Humsavar:Yes	0.25	None	Phosphoserine/2006;Phosphoserine/2009;	Location:chr1	No	Yes	/	0	0	-	0.46371	-0.09969	-0.56340	1.97492	-0.19775	-2.17267	-1.38	-4.73	-3.35	-0.20	-0.20	0.00
9.045	DUOXA1	Q1HG43	S313G	44	0	802	5	0.0298	0	0.0408	0.0058	0	0	0	0	0	0	0.91	0	0.2065	0	0	no_domain	proteinlocalization,proteinlocalization,positiveregulationofhydrogenperoxidebiosyntheticprocess,proteintransport,cellularproteinlocalization,hydrogenperoxidemetabolicprocess,positiveregulationofneurondifferentiation,regulationofinflammatoryresponse,regulationofthyroidhormonegeneration	0	Polymorphism	Humsavar:Yes	0	None	Phosphoserine/309;	Location:chr15	No	Yes	/	0	0	-	1.05250	0.18448	-0.86803	1.07612	-0.61602	-1.69214	-0.52	-2.41	-1.89	0.30	0.70	0.40
9.018	DUSP16	Q9BY84	T23M	44	0	433	2	0	0.002	0.0635	0.0029	0	0	0	0	0	0	0.22	0.085	0.1126	0	0	Rhodanese:13	inactivationofMAPKactivity,dephosphorylation,dephosphorylation,peptidyl-tyrosinedephosphorylation,MAPKexportfromnucleus,MAPKphosphataseexportfromnucleus,leptomycinBsensitive,proteindephosphorylation	-1	Polymorphism	Humsavar:Yes	0	None	None	Location:chr12	Yes	Yes	/	0	0	-	1.30698	0.23053	-1.07645	0.46745	-0.65103	-1.11848	0.60	-0.30	-0.90	0.20	-0.30	-0.50
8.967	NIPSNAP3B	Q9BS92	E190K	45	0	517	5	0	0	0.0666	0.0029	0	0	0	0	0	0	0	0	0.1774	0	0	NIPSNAP:45	no_GO:Terms	1	None	Humsavar:Yes	0	None	None	Location:chr9	No	Yes	/	0	0	-	0.56675	0.49370	-0.07304	1.42332	0.28500	-1.13832	-0.40	-0.28	0.12	-0.20	-0.00	0.20
8.954	LGI4	Q8N135	G394S	68	0	716	5	0.002	0	0.0938	0.0144	0	0	0	0	0	0	0.68	0.603	0.1282	0	1	no_domain	adultlocomotorybehavior,glialcellproliferation,myelinationinperipheralnervoussystem,regulationofmyelination,neuronmaturation	0	None	Humsavar:No	0	None	None	Location:chr19	No	Yes	/	0	0	-	1.13736	-0.06726	-1.20462	0.47762	-0.28903	-0.76665	0.45	-0.20	-0.65	0.70	0.30	-0.40
8.914	MYOM2	P54296	A786T	42	0	384	5	0	0	0.062	0	0.002	0	0	0	0	0	0.02	0.301	0.3188	0	0	fn3:75	extraocularskeletalmuscledevelopment,cardiacmusclefiberdevelopment,musclecontraction,cardiacmyofibrilassembly,striatedmusclemyosinthickfilamentassembly,skeletalmusclethinfilamentassembly,cardiacmuscletissuemorphogenesis,sarcomereorganization,skeletalmusclemyosinthickfilamentassembly	0	None	Humsavar:Yes	0	None	None	Location:chr8	No	Yes	/	0	0	-	0.53404	-0.05169	-0.58573	1.42240	-0.09331	-1.51571	-4.65	-5.11	-0.46	-0.40	0.30	0.70
8.91	IRS2	Q9Y4H2	V999M	91	0	106	4	0	0.004	0.1225	0.0231	0	0	0	0	0	0	0.91	0.121	0.1408	0	1	no_domain	MAPKcascade,positiveregulationofmesenchymalcellproliferation,negativeregulationofBcellapoptoticprocess,glucosemetabolicprocess,signaltransduction,axonguidance,braindevelopment,positiveregulationofcellpopulationproliferation,insulinreceptorsignalingpathway,responsetoglucose,negativeregulationoflong-chainfattyacidimportacrossplasmamembrane,positiveregulationofglucosemetabolicprocess,positiveregulat…	1	Polymorphism	Humsavar:Yes	0	None	None	Location:chr13	Yes	Yes	/	0	0	-	2.04749	-0.00672	-2.05421	1.73396	2.41413	0.68017	0.00	0.00	0.00	-0.60	-0.30	0.30
8.823	CDC42EP2	O14613	N176S	45	0	464	4	0	0.002	0.062	0.0086	0	0	0	0	0	0	0.22	0.719	0.0852	0	0	BORG_CEP:74	actinfilamentorganization,regulationofcellshape,actincytoskeletonorganization,positiveregulationofactinfilamentpolymerization,positiveregulationofpseudopodiumassembly,positiveregulationofproteincomplexassembly,positiveregulationofGTPaseactivity,cellularresponsetointerferon-gamma,positiveregulationofactinfilamentpolymerization,regulationofcellshape,Rhoproteinsignaltransduction,positiveregulationof…	1	Polymorphism	Humsavar:Yes	0	None	None	Location:chr11	No	Yes	/VARIANT_in_dbSNP:rs4149839_	0	0	-	0.99658	-0.64001	-1.63659	0.87733	-0.42669	-1.30402	-1.33	-2.16	-0.83	0.50	0.30	-0.20
8.77	NOL9	Q5SY16	T80I	49	0	137	3	0	0.004	0.0651	0.0115	0	0	0	0	0	0	0	0.176	0.055	0	0	no_domain	maturationof5.8SrRNA,rRNAprocessing,phosphorylation,cleavageinITS2between5.8SrRNAandLSU-rRNAoftricistronicrRNAtranscript(SSU-rRNA,5.8SrRNA,LSU-rRNA)	-1	None	Humsavar:Yes	0	None	Phosphoserine/84;Phosphoserine/88;	Location:chr1	No	Yes	/	0	0	-	0.82662	-0.46254	-1.28916	2.20859	-0.26375	-2.47235	-0.09	0.97	1.06	0.20	-0.70	-0.90
8.578	KRTAP10-6	P60371	T220A	82	0	458	0	0.0357	0.0099	0.0772	0.0202	0.002	0	0	0	0	0	0.71	0.56	0.1178	0	0	Keratin_B2_2:21	keratinization	0	None	Humsavar:Yes	0	None	None	Location:chr21	No	Yes	/	0	0	-	1.55686	0.04145	-1.51541	1.61869	-0.22604	-1.84473	0.13	-0.52	-0.65	0.20	-0.40	-0.60
8.558	GEMIN5	Q8TEQ6	L81F	48	0	413	5	0	0	0.0711	0.0029	0	0	0	0	0	0	0.24	0.084	0.1992	0	0	WD40:28	spliceosomalsnRNPassembly,spliceosomalsnRNPassembly,spliceosomalsnRNPassembly,spliceosomalsnRNPassembly,mRNAsplicing,viaspliceosome,translation,regulationoftranslation,regulationoftranslation,importintonucleus,protein-containingcomplexassembly	0	None	Humsavar:Yes	0	None	None	Location:chr5	Yes	Yes	/	0	0	-	1.83408	0.49701	-1.33708	2.02779	0.36862	-1.65917	0.27	0.14	-0.13	0.10	0.50	0.40
8.557	ACSF2	Q96CM8	A34V	55	0	213	3	0	0	0.0832	0	0	0	0	0	0	0	0.01	0	0.0958	0	0	no_domain	fattyacidmetabolicprocess,acyl-CoAmetabolicprocess	0	None	Humsavar:No	0	None	None	Location:chr17	No	Yes	/	0	0	-	0.18996	-0.79859	-0.98855	1.79867	-0.18576	-1.98443	-0.31	-0.29	0.02	-0.40	-0.60	-0.20
8.53	PRDM9	Q9NQV7	T709S	492	0	958	4	0.0774	0.0596	0.4796	0.1787	0.09	0	0	0	0	0	0.22	0.795	0.0125	0	0	zf-C2H2:18	meioticgeneconversion,regulationoftranscriptionbyRNApolymeraseII,positiveregulationofreciprocalmeioticrecombination,nucleosomepositioning,histoneH3-K4methylation,positiveregulationofreciprocalmeioticrecombination	1	None	Humsavar:No	0	None	Phosphothreonine/713;Phosphothreonine/715;	Location:chr5	Yes	Yes	/	1.06945	19	[DNA/RNA]/-0.06945;	0.74067	-0.31523	-1.05589	1.30248	-0.37102	-1.67350	-0.02	-0.26	-0.24	-0.40	-0.30	0.10
8.516	PP2D1	A8MPX8	F123L	56	0	232	2	0	0	0.0756	0.0173	0	0	0	0	0	0	0	0.241	0.0703	0	0	no_domain	inactivationofMAPKactivity,proteindephosphorylation	0	Polymorphism	Humsavar:Yes	0	None	None	Location:chr3	No	Yes	/	0	0	-	1.27684	-0.23008	-1.50692	2.97403	0.53158	-2.44245	-0.33	-0.27	0.06	-0.30	-0.50	-0.20
8.501	MS4A4A	Q96JQ5	Q28R	48	0	367	5	0	0	0.0711	0.0029	0	0	0	0	0	0	0.14	0.013	0.1578	0	0	no_domain	no_GO:Terms	1	None	Humsavar:Yes	0	None	None	Location:chr11	No	Yes	/	0	0	-	2.40346	0.70870	-1.69476	1.19921	0.03110	-1.16811	-3.06	-2.55	0.51	-0.20	-0.20	0.00
8.472	ATP4B	P51164	A166V	45	0	583	5	0	0.002	0.0666	0	0	0	0	0	0	0	0.01	0.289	0.0418	0	0	Na_K-ATPase:160	celladhesion,responsetoorganonitrogencompound,establishmentormaintenanceoftransmembraneelectrochemicalgradient,responsetolipopolysaccharide,positiveregulationofATPaseactivity,iontransmembranetransport,protontransmembranetransport,potassiumionimportacrossplasmamembrane,cellularsodiumionhomeostasis,cellularpotassiumionhomeostasis,sodiumionexportacrossplasmamembrane	0	None	Humsavar:No	0	None	None	Location:chr13	No	Yes	/	0	0	-	0.84275	-0.84709	-1.68984	0.47988	-1.22773	-1.70762	-0.04	-0.03	0.01	-0.40	-0.60	-0.20
8.448	DSN1	Q9H410	E8K	47	0	422	3	0	0	0.0605	0.0202	0	0	0	0	0	0	0.68	0	0.0704	0	0	no_domain	neutrophildegranulation,celldivision,mitoticsisterchromatidsegregation	1	None	Humsavar:No	0	None	None	Location:chr20	Yes	Yes	/	0	0	-	1.22925	0.45031	-0.77894	2.16987	-0.08000	-2.24987	-2.76	-3.04	-0.28	-0.20	-0.00	0.20
8.439	ACOT2	P49753	K104R	60	0	408	5	0	0	0.0847	0.0115	0	0	0	0	0	0	0	0.256	0.2085	0	0	Bile_Hydr_Trans:27	verylong-chainfattyacidmetabolicprocess,long-chainfattyacidmetabolicprocess,proteintargetingtoperoxisome,acyl-CoAmetabolicprocess,acyl-CoAmetabolicprocess,acyl-CoAmetabolicprocess,fattyacidmetabolicprocess,acyl-CoAmetabolicprocess	2	None	Humsavar:No	0	N6-acetyllysine	None	Location:chr14	Yes	Yes	MODRES_N6-acetyllysine/	0	0	-	2.14063	0.29036	-1.85027	1.84814	0.62812	-1.22002	-2.94	-2.55	0.39	-0.00	-0.20	-0.20
8.4	BIRC6	Q9NR09	Q1343L	51	0	560	5	0	0	0.0772	0	0	0	0	0	0	0	0	0.656	0	0	0	no_domain	proteinphosphorylation,apoptoticprocess,cellcycle,positiveregulationofcellpopulationproliferation,negativeregulationofendopeptidaseactivity,proteinubiquitination,regulationofcytokinesis,regulationofcellpopulationproliferation,negativeregulationofapoptoticprocess,negativeregulationofapoptoticprocess,celldivision,labyrinthinelayerdevelopment,spongiotrophoblastlayerdevelopment,negativeregulationofex…	-2	None	Humsavar:No	0	None	None	Location:chr2	Yes	Yes	/	0	0	-	0.82708	-1.05008	-1.87716	2.55693	-1.07722	-3.63415	0.10	-0.43	-0.53	-0.20	-0.50	-0.30
8.358	FDXACB1	Q9BRP7	F385L	54	0	435	1	0	0	0.0756	0.0115	0	0	0	0	0	0	0.03	0.23	0.263	0	0	no_domain	rRNAbasemethylation	0	None	Humsavar:Yes	0	None	None	Location:chr11	No	Yes	/	0	0	-	0.76676	0.85256	0.08580	2.77641	0.36650	-2.40991	-4.33	-3.67	0.66	-0.30	-0.50	-0.20
8.355	HS3ST2	Q9Y278	G62S	42	0	352	4	0	0	0.0635	0	0	0	0	0	0	0	0.22	0.429	0.0867	0	0	no_domain	glycosaminoglycanbiosyntheticprocess,circadianrhythm,heparansulfateproteoglycanbiosyntheticprocess	0	None	Humsavar:No	0	None	None	Location:chr16	No	Yes	/	0	0	-	2.14145	0.69125	-1.45020	2.31224	-0.20463	-2.51687	0.26	0.54	0.28	0.70	0.30	-0.40
8.336	HOXC12	P31275	A278T	56	0	529	5	0	0	0.0787	0.0115	0	0	0	0	0	0	0.58	0.153	0.3264	0	0	no_domain	regulationoftranscriptionbyRNApolymeraseII,multicellularorganismdevelopment	0	None	Humsavar:No	0	None	None	Location:chr12	No	Yes	/	0	0	-	0.82860	0.19562	-0.63298	0.75202	0.79647	0.04445	-0.04	-0.02	0.02	0.40	-0.40	-0.80
8.328	ZNF469	Q96JG9	P1668L	43	0	279	3	0	0	0.0635	0.0029	0	0	0	0	0	0	0.22	0	0	0	1	no_domain	regulationoftranscriptionbyRNApolymeraseII	-3	None	Humsavar:Yes	0	None	None	Location:chr16	No	Yes	/	0	0	-	-0.09513	0.68431	0.77944	2.32411	-0.90659	-3.23070	---	---	---	---	---	---
8.317	ERV3-1	Q14264	Q538H	43	0	292	2	0	0	0.056	0.0173	0	0	0	0	0	0	0.8	0.108	0.0632	0	0	Domain_Error	biological_process	0	None	Humsavar:Yes	0	None	None	Location:chr7	No	Yes	/	0	0	-	1.12745	-0.53222	-1.65968	1.79787	-0.11712	-1.91499	0.20	0.10	-0.10	0.30	-0.20	-0.50
8.294	SNAPC4	Q5SXM2	P941S	62	0	535	5	0	0	0.0877	0.0115	0	0	0	0	0	0	0.1	0	0.0463	0	0	no_domain	regulationoftranscriptionbyRNApolymeraseII,transcriptionbyRNApolymeraseII,transcriptionbyRNApolymeraseIII,snRNAtranscription,snRNAtranscriptionbyRNApolymeraseII,snRNAtranscriptionbyRNApolymeraseII,snRNAtranscriptionbyRNApolymeraseIII	-1	None	Humsavar:Yes	0	None	None	Location:chr9	No	Yes	/	0	0	-	1.40380	1.32624	-0.07756	2.89086	-0.45009	-3.34095	-6.38	-1.66	4.72	0.80	0.30	-0.50
8.27	GPRIN2	O60269	P169S	128	0	1111	0	0	0.002	0.18	0.0231	0	0	0	0	0	0	0.08	0.512	0.0894	0	0	no_domain	no_GO:Terms	-1	None	Humsavar:Yes	0	None	None	Location:chr10	No	Yes	/	0	0	-	1.49091	-0.91662	-2.40753	1.19172	-0.28636	-1.47808	-5.55	-0.17	5.38	0.80	0.30	-0.50
8.158	EFTUD1	Q7Z2Z2	M756I	42	0	422	5	0	0.002	0.062	0	0	0	0	0	0	0	0.22	0.772	0.2625	0	1	no_domain	translationalelongation,matureribosomeassembly,GTPmetabolicprocess,matureribosomeassembly	1	None	Humsavar:No	0	None	None	Location:chr15	Yes	Yes	/	0	0	-	0.42997	-0.17602	-0.60599	1.55241	-0.86738	-2.41979	-3.55	-3.16	0.39	-0.00	0.70	0.70
8.141	CENPF	P49454	I415L	51	0	491	4	0	0	0.0756	0.0029	0	0	0	0	0	0	0.13	0.086	0.1218	0	1	no_domain	mitoticcellcycle,kidneydevelopment,chromosomesegregation,chromosomesegregation,mitoticspindleassemblycheckpoint,muscleorgandevelopment,cellpopulationproliferation,cellpopulationproliferation,regulationofG2/Mtransitionofmitoticcellcycle,regulationofG2/Mtransitionofmitoticcellcycle,proteintransport,proteintransport,regulationofstriatedmuscletissuedevelopment,ventricularsystemdevelopment,celldiffere…	2	None	Humsavar:Yes	0	None	Phosphothreonine/422;	Location:chr1	No	No	/	0	0	-	-0.93570	-1.78145	-0.84575	2.55853	0.60023	-1.95830	0.27	0.08	-0.19	0.10	0.40	0.30
8.121	ZNF750	Q32MQ0	N93D	44	0	474	5	0	0	0.0651	0.0029	0	0	0	0	0	0	0.09	0.09	0.0565	0	1	no_domain	epidermisdevelopment,celldifferentiation,positiveregulationoftranscriptionbyRNApolymeraseII,positiveregulationoftranscriptionbyRNApolymeraseII	1	None	Humsavar:Yes	0	None	None	Location:chr17	No	Yes	/	0	0	-	1.59656	0.22862	-1.36793	2.64763	0.39008	-2.25756	-1.01	-0.86	0.15	0.50	0.40	-0.10
8.117	ATP8B4	Q8TF62	S105N	51	0	370	4	0	0	0.0772	0	0	0	0	0	0	0	0.15	0.133	0.2107	0	0	no_domain	neutrophildegranulation,Golgiorganization,phospholipidtranslocation	1	None	Humsavar:Yes	0	None	None	Location:chr15	No	Yes	/	0	0	-	2.13881	0.44087	-1.69794	0.99540	-0.52076	-1.51616	-0.08	-0.01	0.07	-0.30	-0.40	-0.10
8.083	ZNF646	O15015	S1456A	50	0	570	4	0	0.002	0.0711	0.0058	0	0	0	0	0	0	0.22	0.517	0.1762	0	0	no_domain	regulationoftranscriptionbyRNApolymeraseII,regulationoftranscription,DNA-templated	1	None	Humsavar:Yes	0	None	Phosphoserine/1448;	Location:chr16	No	Yes	/	0	0	-	1.42286	0.05889	-1.36397	1.89906	0.27247	-1.62660	0.54	-0.44	-0.98	0.30	-0.40	-0.70
7.997	PSD4	Q8NDX1	I658V	55	0	450	5	0	0	0.0802	0.0058	0	0	0	0	0	0	0	1	0.2143	0	0	Sec7:86	regulationofARFproteinsignaltransduction	3	Polymorphism	Humsavar:Yes	0	None	None	Location:chr2	No	Yes	/	0	0	-	3.30798	2.68054	-0.62744	1.38994	1.66719	0.27726	0.27	-0.31	-0.58	0.10	-0.10	-0.20
7.978	FBXO47	Q5MNV8	S342N	42	0	117	0	0.0536	0.008	0.0106	0.0115	0	0	0	0	0	0	0.98	0.024	0.1139	0	0	no_domain	no_GO:Terms	1	None	Humsavar:Yes	0	None	Phosphothreonine/349;	Location:chr17	No	Yes	/	0	0	-	1.64782	1.01375	-0.63406	2.03533	-0.10660	-2.14193	-0.08	-0.01	0.07	-0.30	-0.40	-0.10
7.96	ZAN	Q9Y493	L871P	53	0	1155	0	0.006	0.0596	0	0.0173	0.0286	0	0	0	0	0	0.22	0.173	0.0295	0	0	no_domain	bindingofspermtozonapellucida,cell-celladhesion	-3	None	Humsavar:Yes	0	None	None	Location:chr7	No	Yes	/	0	0	-	0.00000	0.00000	0.00000	2.19532	-1.89041	-4.08573	-0.32	1.14	1.46	0.10	-1.00	-1.10
7.957	OR4F15	Q8NGB8	S149F	44	0	408	5	0	0	0.0635	0.0058	0	0	0	0	0	0	0.22	0.005	0.003	0	0	7tm_4:120	detectionofchemicalstimulusinvolvedinsensoryperceptionofsmell,Gprotein-coupledreceptorsignalingpathway	-2	None	Humsavar:No	0	None	None	Location:chr15	No	Yes	/	0	0	-	-1.00996	0.77906	1.78901	-0.40054	0.81329	1.21383	-0.08	0.13	0.21	-0.30	0.00	0.30
7.956	FAM221B	A6H8Z2	V292I	47	0	317	4	0	0	0.0681	0.0058	0	0	0	0	0	0	0.51	0.26	0.133	0	0	FAM221:68	no_GO:Terms	3	None	Humsavar:Yes	0	None	None	Location:chr9	No	Yes	/	0	0	-	1.99805	0.25125	-1.74680	2.72283	1.35916	-1.36366	0.85	0.97	0.12	-0.60	-0.70	-0.10
7.903	PPP1R3G	B7ZBB8	P193R	44	0	171	5	0.0873	0	0	0	0	0	0	0	0	0	0.04	1	0.0507	0	0	no_domain	glucosehomeostasis,positiveregulationofglycogenbiosyntheticprocess,positiveregulationofglycogen(starch)synthaseactivity	-2	None	Humsavar:Yes	0	None	None	Location:chr6	No	Yes	/	0	0	-	0.00000	0.00000	0.00000	2.61731	-0.41700	-3.03431	1.79	-0.37	-2.16	0.80	-0.20	-1.00
7.874	THNSL1	Q8IYQ7	A303S	44	0	353	2	0	0.002	0.0635	0.0029	0	0	0	0	0	0	0.22	0.401	0.3195	0	0	Thr_synth_N:74	biological_process	1	None	Humsavar:Yes	0	None	None	Location:chr10	No	Yes	/	0	0	-	0.31301	-0.10829	-0.42130	1.13960	-0.11175	-1.25135	-0.04	-0.26	-0.22	-0.40	0.30	0.70
7.864	ZNF469	Q96JG9	L1427V	43	0	281	2	0	0	0.0635	0.0029	0	0	0	0	0	0	0.91	0	0	0	1	no_domain	regulationoftranscriptionbyRNApolymeraseII	1	None	Humsavar:Yes	0	None	None	Location:chr16	No	Yes	/	0	0	-	2.47799	0.80661	-1.67138	2.34073	0.77024	-1.57049	---	---	---	---	---	---
7.844	ANKS1A	Q92625	N576T	525	0	106	0	0.3929	0.3439	0.0968	0.245	0.0102	0	0	0	0	0	0.22	0.376	0.1147	0	0	no_domain	substrate-dependentcellmigration,neuronremodeling,ephrinreceptorsignalingpathway,regulationofephrinreceptorsignalingpathway	0	None	Humsavar:Yes	0	None	Phosphotyrosine/568;Phosphoserine/579;	Location:chr6	Yes	Yes	/	0	0	-	0.71878	-0.37406	-1.09284	1.61911	-0.06156	-1.68067	-0.13	-0.34	-0.21	0.50	0.20	-0.30
7.834	SYDE2	Q5VT97	R114G	54	0	288	4	0	0.002	0.0726	0.0144	0	0	0	0	0	0	0.22	0.254	0.021	0	0	no_domain	signaltransduction,regulationofsmallGTPasemediatedsignaltransduction,activationofGTPaseactivity	-2	None	Humsavar:Yes	0	None	Phosphoserine/104;Phosphoserine/106;	Location:chr1	No	Yes	/	0	0	-	0.16906	0.23362	0.06456	1.83628	-0.98210	-2.81838	0.00	0.00	0.00	-0.20	0.70	0.90
7.817	FAM208B	Q5VWN6	H1508R	65	0	648	5	0	0	0.0968	0.0029	0	0	0	0	0	0	0.22	0.407	0.0696	0	0	no_domain	no_GO:Terms	0	None	Humsavar:Yes	0	None	None	Location:chr10	No	Yes	/	0	0	-	1.79735	-0.15359	-1.95094	3.49214	0.06504	-3.42711	-2.35	-2.55	-0.20	0.20	-0.20	-0.40
7.795	ADAMTS15	Q8TE58	A853T	52	0	424	2	0	0.002	0.0756	0.0029	0	0	0	0	0	0	0.08	0.275	0.2059	0	0	TSP_1:10	proteolysis	0	None	Humsavar:Yes	0	None	None	Location:chr11	No	Yes	/	0	0	-	0.36499	-0.29499	-0.65998	1.14925	-0.67243	-1.82168	-2.82	-3.28	-0.46	-0.40	0.20	0.60
7.77	FREM3	P0C091	R191T	44	0	220	2	0	0	0.062	0.0086	0	0	0	0	0	0	0.22	0	0	0	0	no_domain	cellcommunication,celladhesion	-1	None	Humsavar:No	0	None	None	Location:chr4	No	Yes	/	0	0	-	1.18676	-0.28930	-1.47606	1.60478	-0.44045	-2.04524	0.27	-0.02	-0.29	-0.20	0.20	0.40
7.661	SULT1C3	Q6IMI6	A88T	56	0	480	3	0	0	0.0772	0.0144	0	0	0	0	0	0	0.83	0.001	0.0659	0	0	Sulfotransfer_1:43	sulfurcompoundmetabolicprocess	0	Polymorphism	Humsavar:Yes	0	None	None	Location:chr2	Yes	Yes	/	0	0	-	-0.40556	-0.91519	-0.50963	0.63252	-0.25902	-0.89154	-0.47	0.15	0.62	-0.40	0.30	0.70
7.648	PCNXL3	Q9H6A9	R578H	53	0	442	5	0	0	0.0756	0.0058	0.002	0	0	0	0	0	0.22	0.063	0.0951	0	0	no_domain	no_GO:Terms	0	None	Humsavar:No	0	None	None	Location:chr11	No	Yes	/	0	0	-	1.25699	0.63053	-0.62646	2.02572	0.03682	-1.98890	0.00	0.99	0.99	-0.20	0.20	0.40
7.623	C2orf74	A8MZ97	A56G	45	0	250	4	0	0	0.0681	0	0	0	0	0	0	0	0	0.271	0.1321	0	0	DUF4642:18	no_GO:Terms	0	None	Humsavar:No	0	None	None	Location:chr2	No	Yes	/	0	0	-	1.90286	0.90600	-0.99686	2.09362	-0.15458	-2.24821	-0.29	-0.34	-0.05	-0.40	0.70	1.10
7.613	C12orf54	Q6X4T0	L89W	45	0	526	3	0	0	0.0681	0	0	0	0	0	0	0	0.22	0.046	0.0113	0	0	DUF4681:89	no_GO:Terms	-2	None	Humsavar:Yes	0	None	None	Location:chr12	No	Yes	/	0	0	-	0.32060	1.00563	0.68503	2.25311	-0.26608	-2.51919	-1.05	-4.19	-3.14	-0.50	-0.40	0.10
7.542	FBXO34	Q9NWN3	S82G	47	0	507	2	0.0198	0	0.0545	0.0029	0	0	0	0	0	0	0.01	0.57	0.0916	0	0	Domain_Error	no_GO:Terms	0	None	Humsavar:Yes	0	Phosphoserine	Phosphoserine/81;Phosphothreonine/87;	Location:chr14	No	Yes	/	0	0	-	1.98549	0.57908	-1.40641	1.47224	-0.26257	-1.73481	-2.81	3.81	6.62	0.30	0.70	0.40
7.447	ZNF831	Q5JPB2	R1310H	45	0	415	4	0	0	0.0651	0.0058	0	0	0	0	0	0	0.22	0.104	0.0449	0	0	no_domain	no_GO:Terms	0	None	Humsavar:Yes	0	None	None	Location:chr20	No	Yes	/	0	0	-	1.75937	0.32889	-1.43048	2.49266	-0.03275	-2.52541	-0.42	0.38	0.80	-0.20	0.20	0.40
7.424	NDFIP2	Q9NV92	N33K	46	0	316	3	0	0	0.0666	0.0058	0	0	0	0	0	0	0	0.551	0.2848	0	0	Domain_Error	vacuolartransport,negativeregulationofgeneexpression,positiveregulationofproteinubiquitination,negativeregulationoftransporteractivity,positiveregulationofI-kappaBkinase/NF-kappaBsignaling,negativeregulationofproteintransport,ubiquitin-dependentproteincatabolicprocess,metaliontransport,positiveregulationofproteinubiquitination	0	None	Humsavar:Yes	0	None	None	Location:chr13	No	Yes	/	0	0	-	0.47887	0.50545	0.02657	2.41256	0.30507	-2.10749	-0.57	-0.33	0.24	0.50	-0.00	-0.50
7.312	ZNF106	Q9H2Y7	P1162T	49	0	819	4	0	0.002	0.0726	0	0	0	0	0	0	0	0.22	0.554	0.0686	0	0	no_domain	insulinreceptorsignalingpathway	-1	Polymorphism	Humsavar:Yes	0	None	None	Location:chr15	No	Yes	/	0	0	-	2.03696	0.33234	-1.70462	3.21872	-0.38964	-3.60837	-0.02	0.15	0.17	0.80	0.20	-0.60
7.243	AHNAK2	Q8IVF2	S2175T	476	0	243	1	0.1468	0.0517	0.3086	0.0836	0.2924	0	0	0	0	0	0.22	0	0	0	0	Domain_Error	plasmamembranerepair,regulationofRNAsplicing	1	None	Humsavar:Yes	0	None	Phosphoserine/2166;Phosphoserine/2179;	Location:chr14	Yes	No	/	0	0	-	1.69378	0.00980	-1.68399	1.94534	0.22907	-1.71627	---	---	---	---	---	---
7.204	LRP11	Q86VZ4	T281M	48	0	547	5	0	0.002	0.0666	0.0029	0.0041	0	0	0	0	0	0.91	0.228	0.1585	0	0	no_domain	responsetoheat,responsetocold,responsetowaterdeprivation,responsetomechanicalstimulus,multicellularorganismalresponsetostress,responsetoimmobilizationstress,responsetostarvation	-1	Polymorphism	Humsavar:Yes	0	None	None	Location:chr6	No	Yes	/	0	0	-	1.70977	1.17806	-0.53171	2.20957	-0.20945	-2.41902	-3.28	-3.72	-0.44	0.30	-0.00	-0.30
7.203	TPBGL	P0DKB5	P23S	52	0	156	0	0	0	0.0772	0.0029	0	0	0	0	0	0	0	0	0	0	0	no_domain	no_GO:Terms	-1	None	Humsavar:No	0	None	None	Location:chr11	No	Yes	/	0	0	-	1.44203	-0.11228	-1.55432	1.35658	-0.43675	-1.79333	1.79	-0.16	-1.95	0.80	0.30	-0.50
7.168	BMP5	P22003	N121S	56	0	576	2	0	0.002	0.0817	0.0029	0	0	0	0	0	0	0	0.791	0.2062	0	0	TGFb_propeptide:91	skeletalsystemdevelopment,ossification,endocardialcushionformation,typeBpancreaticcelldevelopment,pericardiummorphogenesis,patternspecificationprocess,positiveregulationofcellpopulationproliferation,negativeregulationofcellpopulationproliferation,negativeregulationofepithelialtomesenchymaltransition,positiveregulationofpathway-restrictedSMADproteinphosphorylation,negativeregulationofsteroidbiosyn…	1	Polymorphism	Humsavar:Yes	0	None	None	Location:chr6	No	Yes	/	0	0	-	0.67214	0.01766	-0.65448	1.29394	-0.44324	-1.73718	0.53	-0.24	-0.77	0.50	0.30	-0.20
7.159	WDR78	Q5VTH9	I196T	47	0	467	4	0	0	0.0696	0.0029	0	0	0	0	0	0	0.22	0.029	0.1489	0	0	no_domain	hematopoieticprogenitorcelldifferentiation,ciliummovement,microtubule-basedmovement	-1	None	Humsavar:Yes	0	None	None	Location:chr1	No	Yes	/	0	0	-	0.54994	0.26204	-0.28790	0.88811	0.61795	-0.27016	-0.56	-0.34	0.22	-0.70	0.20	0.90
7.148	STARD9	Q9P2P6	N2222S	57	0	306	3	0	0	0.0817	0.0086	0	0	0	0	0	0	0	0	0	0	0	no_domain	microtubule-basedmovement,spindleassembly	1	None	Humsavar:Yes	0	None	None	Location:chr15	No	Yes	/	0	0	-	0.40632	-0.02424	-0.43056	3.52517	-0.93075	-4.45592	---	---	---	---	---	---
7.092	ZAN	Q9Y493	S731P	80	0	5177	1	0.0754	0.0318	0.0182	0.0288	0.0082	0	0	0	0	0	0.22	0.038	0.0205	0	0	no_domain	bindingofspermtozonapellucida,cell-celladhesion	-1	None	Humsavar:Yes	0	None	None	Location:chr7	No	Yes	/	0	0	-	0.08989	-1.12435	-1.21424	1.16779	-1.22876	-2.39655	0.94	-7.22	-8.16	0.30	0.80	0.50
7.089	TNFRSF10D	Q9UBN6	S231L	60	0	348	0	0.0099	0	0.0545	0.0029	0.0368	0	0	0	0	0	0.22	0.869	0.0265	0	0	no_domain	apoptoticprocess,signaltransduction,cellsurfacereceptorsignalingpathway,regulationofapoptoticprocess,negativeregulationofapoptoticprocess,leukocytemigration	-2	None	Humsavar:Yes	0	None	Phosphoserine/238;Phosphotyrosine/239;	Location:chr8	No	Yes	/	0	0	-	0.80228	-0.49313	-1.29541	0.70819	0.90541	0.19722	-0.08	0.08	0.16	-0.30	0.40	0.70
7.055	COIL	P38432	E121K	63	0	565	5	0	0	0.0908	0.0086	0	0	0	0	0	0	0.64	0.372	0.1958	0	0	Coilin_N:115	spliceosomalsnRNPassembly	1	None	Humsavar:No	0	None	Phosphothreonine/122;Phosphotyrosine/128;Phosphoserine/129;	Location:chr17	No	Yes	/	0	0	-	1.45792	1.37695	-0.08096	2.20337	-0.11361	-2.31698	-4.60	-3.87	0.73	-0.20	-0.00	0.20
6.993	SIDT2	Q8NBJ9	V10M	43	0	403	3	0	0.002	0.0605	0.0058	0	0	0	0	0	0	0.68	0.047	0.2759	0	0	no_domain	cellmorphogenesis,typeBpancreaticcelldevelopment,RNAcatabolicprocess,responsetoglucose,dsRNAtransport,glucosehomeostasis,typeBpancreaticcellproliferation,RNAtransport,regulationofinsulinsecretioninvolvedincellularresponsetoglucosestimulus,RNAtransport	1	None	Humsavar:Yes	0	None	None	Location:chr11	No	-	/	0	0	-	0.65933	0.57297	-0.08636	1.42416	0.65177	-0.77239	0.57	-0.12	-0.69	-0.60	-0.30	0.30
6.987	ALG10B	Q5I7T1	S383N	55	0	413	5	0	0	0.0817	0.0029	0	0	0	0	0	0	0.22	0.285	0.0851	0	0	DIE2_ALG10:353	proteinglycosylation,dolichol-linkedoligosaccharidebiosyntheticprocess,positiveregulationofproteinglycosylation,positiveregulationofinwardrectifierpotassiumchannelactivity	1	Polymorphism	Humsavar:Yes	0	None	None	Location:chr12	No	Yes	/	0	0	-	0.07019	-0.63272	-0.70291	2.07980	0.13759	-1.94221	-0.26	-0.33	-0.07	-0.30	-0.40	-0.10
6.942	AKAP5	P24588	E314K	47	0	520	4	0	0	0.0681	0.0058	0	0	0	0	0	0	0.22	0.21	0.0499	0	0	no_domain	proteintargeting,signaltransduction,adenylatecyclase-inhibitingGprotein-coupledreceptorsignalingpathway,negativeregulationofadenylatecyclaseactivity,negativeregulationofadenylatecyclaseactivity,chemicalsynaptictransmission,regulationofproteinkinaseAsignaling,positiveregulationofproteinlocalizationtoplasmamembrane,positiveregulationofadenylatecyclaseactivity	1	Polymorphism	Humsavar:Yes	0	None	None	Location:chr14	Yes	Yes	/	0	0	-	1.02382	0.20240	-0.82143	1.95386	-0.18604	-2.13989	-0.00	0.66	0.66	-0.20	-0.00	0.20
6.788	AHNAK2	Q8IVF2	A1051P	75	0	754	3	0.0357	0	0.0514	0.0058	0.0429	0	0	0	0	0	0	0	0.0052	0	0	Domain_Error	plasmamembranerepair,regulationofRNAsplicing	-1	None	Humsavar:Yes	0	None	None	Location:chr14	Yes	No	/	0	0	-	0.14956	3.28787	3.13831	1.95279	-1.18478	-3.13757	---	---	---	---	---	---
6.748	C6orf58	Q6P5S2	I51V	52	0	568	4	0	0.002	0.0726	0.0086	0	0	0	0	0	0	0.22	0.753	0.0397	0	0	Leg1:24	multicellularorganismdevelopment	3	None	Humsavar:No	0	None	None	Location:chr6	No	Yes	/	0	0	-	1.37811	0.42803	-0.95007	2.37264	1.13560	-1.23704	-1.72	-1.72	0.00	0.70	0.90	0.20
6.723	ZC3H4	Q9UPT8	A3T	53	0	184	0	0	0.0775	0.0015	0.0259	0.0082	0	0	0	0	0	0.58	0	0.0993	0	0	no_domain	regulationoftranscriptionbyRNApolymeraseII,negativeregulationoftranscription,DNA-templated	0	None	Humsavar:Yes	0	None	Phosphothreonine/7;	Location:chr19	Yes	Yes	/	0	0	-	0.17804	-0.33282	-0.51086	1.17463	-0.02378	-1.19840	-1.43	-1.51	-0.08	-0.40	0.20	0.60
6.646	IGFN1	Q86VF2	A340G	49	0	396	1	0	0	0.0726	0.0029	0	0	0	0	0	0	0.22	0.065	0.0993	0	0	no_domain	biological_process	0	None	Humsavar:No	0	None	None	Location:chr1	No	Yes	/	0	0	-	0.33447	-1.06904	-1.40351	0.48339	-1.14256	-1.62595	-2.82	3.63	6.45	-0.40	-0.60	-0.20
6.627	ZDHHC11	Q9H8X9	R372H	94	0	1627	0	0.1528	0	0.0061	0.0086	0.0204	0	0	0	0	0	0.68	0	0.0648	0	0	no_domain	peptidyl-L-cysteineS-palmitoylation,proteintargetingtomembrane	0	Polymorphism	Humsavar:Yes	0	None	None	Location:chr5	No	No	/	0	0	-	-0.13665	0.45090	0.58755	1.89078	-0.14284	-2.03362	-0.13	0.22	0.35	-0.20	0.20	0.40
6.607	C6orf58	Q6P5S2	V172I	52	0	561	5	0	0.002	0.0726	0.0086	0	0	0	0	0	0	0.68	0.17	0.0916	0	0	Leg1:145	multicellularorganismdevelopment	3	None	Humsavar:No	0	None	Phosphotyrosine/170;	Location:chr6	No	Yes	/	0	0	-	2.20963	1.32467	-0.88496	2.12862	1.14235	-0.98627	-0.16	0.15	0.31	-0.10	0.10	0.20
6.583	SLC46A2	Q9BY10	H12P	182	0	238	3	0.1052	0.0934	0.0424	0.1182	0.0266	0	0	0	0	0	0	0.373	0.0644	0	0	no_domain	Tcellhomeostasis,regulationofTcelldifferentiation,thymusdevelopment,transmembranetransport,negativeregulationofTcellapoptoticprocess	-2	None	Humsavar:Yes	0	None	None	Location:chr9	No	Yes	/	0	0	-	0.71722	1.60037	0.88315	3.47564	-0.70066	-4.17630	0.55	2.31	1.76	0.20	0.80	0.60
6.576	PSG3	Q16557	N248S	58	0	529	5	0	0	0.0847	0.0058	0	0	0	0	0	0	0.22	0.151	0.1977	0	0	no_domain	defenseresponse,defenseresponse,femalepregnancy,femalepregnancy	1	None	Humsavar:Yes	0	None	None	Location:chr19	No	-	/	0	0	-	0.00000	0.00000	0.00000	2.29908	-0.28601	-2.58509	-0.57	-0.92	-0.35	0.50	0.30	-0.20
6.49	OR2AP1	Q8NGE2	L160V	58	0	241	3	0	0	0.0817	0.0115	0	0	0	0	0	0	0.68	0	0	0	0	7tm_4:132	Gprotein-coupledreceptorsignalingpathway,detectionofchemicalstimulusinvolvedinsensoryperceptionofsmell	1	None	Humsavar:No	0	None	None	Location:chr12	No	Yes	/	0	0	-	1.18867	0.23722	-0.95144	0.89395	0.37801	-0.51594	0.27	-0.03	-0.30	0.40	-0.10	-0.50
6.477	DNAH12	Q6ZR08	R1568T	49	0	330	4	0	0.002	0.0711	0.0029	0	0	0	0	0	0	0.68	0	0	0	0	AAA_5:40	microtubule-basedmovement	-1	None	Humsavar:Yes	0	None	None	Location:chr3	No	Yes	/	0	0	-	1.37787	0.05316	-1.32471	-0.34997	1.12198	1.47195	---	---	---	---	---	---
6.402	TNFRSF10D	Q9UBN6	G229C	60	0	319	0	0.0099	0	0.0545	0.0029	0.0368	0	0	0	0	0	0.22	0.181	0.0042	0	0	no_domain	apoptoticprocess,signaltransduction,cellsurfacereceptorsignalingpathway,regulationofapoptoticprocess,negativeregulationofapoptoticprocess,leukocytemigration	-3	None	Humsavar:Yes	0	None	Phosphoserine/238;Phosphotyrosine/239;	Location:chr8	No	Yes	/	0	0	-	-0.82893	0.40022	1.22915	0.13331	-0.93674	-1.07005	-0.60	-0.02	0.58	-1.00	-0.20	0.80
6.382	PRAMEF12	O95522	N395K	157	0	5739	0	0.1151	0.0596	0.003	0.0346	0.1125	0	0	0	0	0	1	0.688	0.1089	0	0	Domain_Error	positiveregulationofcellpopulationproliferation,negativeregulationofapoptoticprocess,negativeregulationofcelldifferentiation,negativeregulationoftranscription,DNA-templated	0	None	Humsavar:Yes	0	None	None	Location:chr1	No	Yes	/	0	0	-	1.75638	1.43127	-0.32511	1.57082	0.36389	-1.20693	-0.01	0.22	0.23	-0.40	0.20	0.60
6.379	ESPL1	Q14674	T1157A	44	0	348	3	0	0	0.0635	0.0058	0	0	0	0	0	0	0	0.043	0.0436	0	0	no_domain	mitoticsisterchromatidsegregation,meioticspindleorganization,mitoticcytokinesis,proteolysis,apoptoticprocess,establishmentofmitoticspindlelocalization,homologouschromosomesegregation,positiveregulationofmitoticmetaphase/anaphasetransition,negativeregulationofsisterchromatidcohesion,meioticchromosomeseparation	0	Polymorphism	Humsavar:Yes	0	None	Phosphoserine/1153;	Location:chr12	No	Yes	/	0	0	-	-0.63233	0.52794	1.16027	2.28892	0.08920	-2.19972	-0.02	-0.04	-0.02	-0.40	0.40	0.80
6.368	FGFBP1	Q14512	K24E	366	0	538	1	0.379	0.1769	0.0454	0.1441	0.0123	0	0	0	0	0	0.06	0.098	0.0321	0	0	FGF-BP1:17	signaltransduction,negativeregulationofcellpopulationproliferation,fibroblastgrowthfactorreceptorsignalingpathway,positiveregulationoffibroblastgrowthfactorreceptorsignalingpathway,positiveregulationofcellmigrationinvolvedinsproutingangiogenesis,positiveregulationofbloodvesselendothelialcellproliferationinvolvedinsproutingangiogenesis,cell-cellsignaling	1	None	Humsavar:No	0	None	None	Location:chr4	No	Yes	/	0	0	-	0.78526	0.50985	-0.27541	1.48929	0.15653	-1.33276	-1.75	-6.48	-4.73	-0.00	-0.20	-0.20
6.343	SIRPA	P78324	T249A	47	0	163	0	0	0.0378	0.0212	0.0173	0.0164	0	0	0	0	0	0.01	0.526	0.0922	0	0	no_domain	negativeregulationofproteinphosphorylation,negativeregulationofproteinphosphorylation,celladhesion,regulationofgeneexpression,cellmigration,regulationofinterferon-gammaproduction,regulationofinterleukin-1betaproduction,regulationofinterleukin-6production,regulationoftumornecrosisfactorproduction,regulationoftumornecrosisfactorproduction,negativeregulationofinterferon-betaproduction,negativeregula…	0	None	Humsavar:Yes	0	None	None	Location:chr20	Yes	Yes	/	0	0	-	1.03358	0.03302	-1.00055	1.26269	1.42502	0.16233	-1.17	-1.22	-0.05	0.20	-0.40	-0.60
6.252	NACAD	O15069	R39Q	58	0	266	2	0	0	0.0862	0.0029	0	0	0	0	0	0	0.08	0	0.0385	0	0	no_domain	proteintransport	1	None	Humsavar:Yes	0	None	None	Location:chr7	No	Yes	/	0	0	-	1.22374	0.87603	-0.34770	2.89571	0.27535	-2.62035	0.00	-0.32	-0.32	-0.20	-0.20	0.00
6.245	METTL16	Q86W50	K471R	42	0	558	5	0	0.002	0.056	0.0115	0	0	0	0	0	0	0	0.293	0.0522	0	0	no_domain	mRNAcatabolicprocess,S-adenosylmethioninebiosyntheticprocess,S-adenosylmethioninebiosyntheticprocess,S-adenosylmethioninebiosyntheticprocess,posttranscriptionalregulationofgeneexpression,regulationofmRNAsplicing,viaspliceosome,mRNAdestabilization,mRNAmethylation,mRNAmethylation,snRNA(adenine-N6)-methylation,snRNA(adenine-N6)-methylation,rRNAbasemethylation	2	None	Humsavar:Yes	0	None	None	Location:chr17	Yes	Yes	/	0	0	-	1.16969	-0.09129	-1.26099	2.16615	0.60511	-1.56104	0.76	-0.29	-1.05	-0.00	-0.20	-0.20
6.195	BMP3	P12645	Q176K	48	0	515	2	0	0	0.0711	0.0029	0	0	0	0	0	0	0.13	0.611	0.0975	0	0	TGFb_propeptide:152	skeletalsystemdevelopment,osteoblastdifferentiation,cell-cellsignaling,cartilagedevelopment,regulationofapoptoticprocess,celldevelopment,SMADproteinsignaltransduction,positiveregulationofpathway-restrictedSMADproteinphosphorylation,regulationofMAPKcascade	1	Polymorphism	Humsavar:Yes	0	None	None	Location:chr4	Yes	Yes	/	0	0	-	1.06494	0.50728	-0.55766	0.92687	0.22363	-0.70324	-0.21	-0.28	-0.07	-0.40	-0.30	0.10
6.153	SYT15	Q9BQS2	R261Q	84	0	1306	0	0	0.0099	0.0998	0.0375	0	0	0	0	0	0	0.08	0.245	0.1024	0	0	C2:100	vesicle-mediatedtransport,regulationofcalciumion-dependentexocytosis,cellularresponsetocalciumion,regulationofdopaminesecretion,calcium-ionregulatedexocytosis	1	None	Humsavar:No	0	None	None	Location:chr10	No	Yes	/	0	0	-	1.30099	0.80635	-0.49464	-0.06256	0.92459	0.98715	-0.37	-0.36	0.01	-0.20	-0.20	0.00
6.106	DLGAP4	Q9Y2H0	G165S	53	0	463	3	0	0	0.0696	0.0202	0	0	0	0	0	0	0.22	0.438	0.1324	0	0	no_domain	signaling	0	None	Humsavar:No	0	None	None	Location:chr20	No	Yes	/	0	0	-	-0.59699	0.75263	1.34961	0.58054	0.33287	-0.24767	3.73	-1.34	-5.07	0.70	0.30	-0.40
6.105	CSF3	P09919	A174T	44	0	350	1	0	0	0.0666	0	0	0	0	0	0	0	0	0.02	0.0065	0	0	GCSF:124	immuneresponse,multicellularorganismdevelopment,positiveregulationofphosphatidylinositol3-kinasesignaling,cytokine-mediatedsignalingpathway,cytokine-mediatedsignalingpathway,cytokine-mediatedsignalingpathway,positiveregulationofactinfilamentpolymerization,granulocytedifferentiation,positiveregulationofproteinbinding,positiveregulationofpeptidyl-serinephosphorylation,responsetoethanol,positiveregu…	0	Polymorphism	Humsavar:Yes	0	None	None	Location:chr17	Yes	Yes	/VARIANT_in_dbSNP:rs2227330_	0	0	-	0.69861	1.65248	0.95387	1.79642	0.17273	-1.62368	0.02	0.18	0.16	-0.40	0.20	0.60
6.094	TCEB3	Q14241	A516V	44	0	414	3	0	0	0.0651	0.0029	0	0	0	0	0	0	0	0.634	0.0348	0	0	no_domain	regulationoftranscriptionbyRNApolymeraseII,transcriptionbyRNApolymeraseII,transcriptionelongationfromRNApolymeraseIIpromoter,transcriptionelongationfromRNApolymeraseIIpromoter	0	None	Humsavar:No	0	None	None	Location:chr1	Yes	Yes	/	0	0	-	0.30835	-1.03772	-1.34606	0.75275	0.12192	-0.63083	-0.50	-0.11	0.39	-0.40	-0.60	-0.20
6.092	TLDC1	Q6P9B6	E233D	55	0	543	5	0	0.002	0.0802	0.0029	0	0	0	0	0	0	0.25	0.621	0.2413	0	0	no_domain	regulationofcellmigration,responsetonutrientlevels,TORsignaling,responsetoinsulin,regulationofcellpopulationproliferation,responsetoaminoacid,positiveregulationofproteinlocalizationtolysosome,negativeregulationofoxidativestress-inducedneurondeath	2	Polymorphism	Humsavar:Yes	0	None	None	Location:chr16	No	Yes	/	0	0	-	1.20882	-0.20045	-1.40927	1.01658	-0.35763	-1.37421	-0.40	0.47	0.87	-0.50	-0.80	-0.30
6.071	IVL	P07476	L450M	56	0	433	5	0	0	0.0817	0.0058	0	0	0	0	0	0	1	0.174	0.1889	0	0	Involucrin:8	responsetoUV-B,peptidecross-linking,isopeptidecross-linkingviaN6-(L-isoglutamyl)-L-lysine,keratinocytedifferentiation,cornification	2	None	Humsavar:Yes	0	None	None	Location:chr1	Yes	Yes	/	0	0	-	0.74756	0.51384	-0.23372	2.00999	1.00205	-1.00794	-0.29	-0.49	-0.20	-0.50	-0.30	0.20
6.034	JADE1	Q6IE81	L403R	42	0	286	1	0	0.002	0.0575	0.0086	0	0	0	0	0	0	0	0.427	0.233	0	0	no_domain	apoptoticprocess,negativeregulationofcellgrowth,histoneH3acetylation,histoneH4-K5acetylation,histoneH4-K8acetylation,histoneH4-K12acetylation,negativeregulationofcanonicalWntsignalingpathway,positiveregulationofnucleicacid-templatedtranscription,negativeregulationofG1/Stransitionofmitoticcellcycle,histoneH4-K16acetylation	-2	None	Humsavar:Yes	0	None	None	Location:chr4	No	Yes	/	0	0	-	0.04549	1.71952	1.67403	-0.43191	0.29232	0.72423	0.27	0.27	0.00	0.40	0.20	-0.20
5.997	PKHD1L1	Q86WI1	I4216N	46	0	400	4	0	0	0.0651	0.0086	0	0	0	0	0	0	0.22	0	0	0	0	no_domain	immuneresponse	-3	None	Humsavar:Yes	0	None	None	Location:chr8	No	Yes	/	0	0	-	0.18100	-0.09457	-0.27557	1.45041	-0.70000	-2.15041	---	---	---	---	---	---
5.991	ECT2L	Q008S8	A594T	49	0	433	4	0	0	0.062	0.0202	0.002	0	0	0	0	0	0	0.605	0.0319	0	0	RhoGEF:25	regulationofRhoproteinsignaltransduction	0	Polymorphism	Humsavar:Yes	0	None	None	Location:chr6	No	Yes	/	0	0	-	0.52569	0.49057	-0.03512	2.05310	0.15039	-1.90271	0.07	-0.07	-0.14	0.40	-0.40	-0.80
5.968	KIAA0408	Q6ZU52	P509T	50	0	457	3	0	0	0.0741	0.0029	0	0	0	0	0	0	0.22	0.67	0.0398	0	0	no_domain	no_GO:Terms	-1	None	Humsavar:Yes	0	None	None	Location:chr6	No	Yes	/	0	0	-	1.13795	0.42506	-0.71289	3.07373	-0.34819	-3.42193	-6.38	-2.14	4.24	0.80	0.20	-0.60
5.952	CEP57L1	Q8IYX8	V10L	43	0	444	5	0	0	0.0605	0.0086	0	0	0	0	0	0	0.13	0.321	0.1042	0	0	no_domain	biological_process	1	None	Humsavar:Yes	0	None	None	Location:chr6	No	Yes	/	0	0	-	1.30914	0.56603	-0.74312	1.55540	-0.60098	-2.15638	-4.57	-3.09	1.48	-0.60	-0.50	0.10
5.946	PARP14	Q460N5	Q1413P	48	0	622	2	0	0.004	0.0635	0.0086	0.002	0	0	0	0	0	0	0.369	0.0452	0	0	no_domain	proteinADP-ribosylation,negativeregulationofgeneexpression,positiveregulationoftyrosinephosphorylationofSTATprotein,negativeregulationoftyrosinephosphorylationofSTATprotein,innateimmuneresponse,negativeregulationofinterferon-gamma-mediatedsignalingpathway,proteinmono-ADP-ribosylation,proteinmono-ADP-ribosylation,positiveregulationofinterleukin-4-mediatedsignalingpathway	-1	None	Humsavar:No	0	None	Phosphoserine/1403;Phosphoserine/1411;	Location:chr3	Yes	Yes	/	0	0	-	0.75762	0.06378	-0.69384	1.72631	-0.80687	-2.53318	---	---	---	---	---	---
5.884	SCGB1C1	Q8TD33	R5H	64	0	497	0	0	0	0.0953	0.0029	0	0	0	0	0	0	0.68	0.156	0.0203	0	0	no_domain	no_GO:Terms	0	None	Humsavar:Yes	0	None	None	Location:chr11	No	Yes	/	0	0	-	0.31029	-0.09181	-0.40211	2.91520	0.20645	-2.70875	0.27	0.04	-0.23	0.20	-0.20	-0.40
5.861	NUGGC	Q68CJ6	A329T	46	0	415	4	0	0	0.062	0	0.0102	0	0	0	0	0	0.22	0.467	0.0556	0	0	Dynamin_N:227	regulationofnuclearcellcycleDNAreplication,negativeregulationofapoptoticprocess,cellularresponsetolipopolysaccharide	0	None	Humsavar:Yes	0	None	None	Location:chr8	No	Yes	/	0	0	-	0.22992	2.20597	1.97604	2.00069	0.16331	-1.83737	-0.04	-0.02	0.02	0.40	-0.40	-0.80
5.846	SLC26A11	Q86WA9	L30V	45	0	566	3	0	0.002	0.0514	0.0144	0.0102	0	0	0	0	0	0	0.574	0.2792	0	0	no_domain	iontransport,sulfatetransport,sulfatetransmembranetransport,sulfatetransmembranetransport	1	None	Humsavar:No	0	None	None	Location:chr17	No	Yes	/	0	0	-	1.63975	0.67202	-0.96773	1.04128	0.87316	-0.16812	0.08	-0.31	-0.39	0.40	-0.10	-0.50
5.779	ATP9B	O43861	R108Q	56	0	565	4	0	0.002	0.0802	0.0058	0	0	0	0	0	0	0.22	0.447	0.2104	0	0	no_domain	phospholipidtranslocation,retrogradevesicle-mediatedtransport,Golgitoendoplasmicreticulum,phospholipidtranslocation,endocytosis	1	Polymorphism	Humsavar:Yes	0	None	None	Location:chr18	No	Yes	/	0	0	-	0.00941	-0.01509	-0.02450	1.26484	-0.01620	-1.28104	-4.17	-4.82	-0.65	-0.20	-0.20	0.00
5.652	OR4A16	Q8NH70	M147V	95	0	216	0	0	0.0258	0.0923	0.0259	0.0245	0	0	0	0	0	0	0.065	0.0277	0	0	7tm_4:119	detectionofchemicalstimulusinvolvedinsensoryperceptionofsmell,Gprotein-coupledreceptorsignalingpathway	1	None	Humsavar:Yes	0	None	None	Location:chr11	No	Yes	/	0	0	-	0.07268	0.15376	0.08108	0.59787	0.12550	-0.47237	0.18	-0.31	-0.49	0.20	-0.10	-0.30
5.62	TTC23L	Q6PF05	E28K	46	0	348	2	0	0	0.0681	0.0029	0	0	0	0	0	0	0.22	1	0.0526	0	0	Domain_Error	responsetoendoplasmicreticulumstress	1	None	Humsavar:Yes	0	None	None	Location:chr5	No	Yes	/	0	0	-	1.31971	0.45019	-0.86951	2.57057	-0.39944	-2.97000	-1.52	0.31	1.83	-0.20	-0.00	0.20
5.591	SDC1	P18827	G82S	48	0	574	5	0.006	0	0.0635	0.0086	0	0	0	0	0	0	0.01	0.789	0.0358	0	0	no_domain	retinoidmetabolicprocess,uretericbuddevelopment,glycosaminoglycanbiosyntheticprocess,glycosaminoglycancatabolicprocess,inflammatoryresponse,cytokine-mediatedsignalingpathway,woundhealing,odontogenesis,responsetohydrogenperoxide,myoblastdevelopment,leukocytemigration,responsetoglucocorticoid,responsetocAMP,responsetocalciumion,striatedmusclecelldevelopment,Sertolicelldevelopment,canonicalWntsignal…	0	None	Humsavar:Yes	0	None	None	Location:chr2	Yes	Yes	/	0	0	-	0.03447	0.95195	0.91748	0.27527	-0.39785	-0.67312	3.50	-0.81	-4.31	0.70	0.30	-0.40
5.576	GPR160	Q9UJ42	Q14E	43	0	471	5	0	0.002	0.062	0.0029	0	0	0	0	0	0	0.22	0.285	0.0346	0	0	Domain_Error	Gprotein-coupledreceptorsignalingpathway	2	None	Humsavar:No	0	None	Phosphothreonine/18;	Location:chr3	No	Yes	/	0	0	-	1.81523	1.23310	-0.58213	2.64517	0.65595	-1.98922	0.26	0.50	0.24	0.30	0.40	0.10
5.537	CSN1S1	P47710	L21V	42	0	343	4	0	0	0.0605	0.0058	0	0	0	0	0	0	0.22	0.512	0.0312	0	0	Domain_Error	transmembranetransport,responsetodehydroepiandrosterone,responsetoestradiol,responsetoprogesterone,responseto11-deoxycorticosterone	1	None	Humsavar:No	0	None	Phosphoserine/31;	Location:chr4	No	Yes	/	0	0	-	0.55182	0.35512	-0.19670	2.08415	0.52402	-1.56013	-0.24	-1.61	-1.37	-0.50	-0.60	-0.10
5.417	SPATC1	Q76KD6	E537Q	44	0	388	4	0	0	0.0651	0.0029	0	0	0	0	0	0	0.49	0.394	0.1576	0	0	Speriolin_C:93	no_GO:Terms	2	None	Humsavar:No	0	None	None	Location:chr8	No	Yes	/	0	0	-	1.44330	1.67721	0.23390	1.76769	1.66615	-0.10154	-4.60	-4.73	-0.13	-0.20	-0.20	0.00
5.408	SEMA3G	Q9NS98	V332I	49	0	614	5	0	0.006	0.0666	0.0058	0	0	0	0	0	0	0	0.245	0.1016	0	0	Sema:273	negativeregulationofaxonextension,negativeregulationofaxonextensioninvolvedinaxonguidance,neuralcrestcellmigration,semaphorin-plexinsignalingpathway,positiveregulationofcellmigration,negativechemotaxis	3	Polymorphism	Humsavar:Yes	0	None	None	Location:chr3	No	Yes	/	0	0	-	1.97267	2.36132	0.38865	1.39664	0.44757	-0.94908	-0.03	0.12	0.15	-0.60	-0.70	-0.10
5.392	HBM	Q6B0K9	D15E	44	0	446	5	0	0	0.0605	0.0115	0	0	0	0	0	0	0.22	0.804	0.1136	0	0	Globin:10	oxygentransport,cellularoxidantdetoxification,hydrogenperoxidecatabolicprocess	2	None	Humsavar:No	0	None	None	Location:chr16	No	Yes	/	0	0	-	1.09982	0.09887	-1.00096	0.68879	0.30077	-0.38801	0.10	0.50	0.40	-0.20	0.40	0.60
5.377	GPRIN2	O60269	A43V	45	0	913	0	0.0873	0.002	0	0	0	0	0	0	0	0	0.01	1	0.0407	0	0	no_domain	no_GO:Terms	0	None	Humsavar:Yes	0	None	None	Location:chr10	No	Yes	/	0	0	-	1.40892	-0.08396	-1.49289	0.68294	-0.99377	-1.67671	-0.31	-0.29	0.02	-0.40	-0.60	-0.20
5.377	FAM160A1	Q05DH4	Q754K	70	0	408	3	0	0	0.1029	0.0058	0	0	0	0	0	0	0.22	1	0.1936	0	0	no_domain	no_GO:Terms	1	None	Humsavar:No	0	None	None	Location:chr4	No	Yes	/	0	0	-	1.60236	0.12295	-1.47941	1.74598	0.57470	-1.17128	0.20	0.22	0.02	0.30	0.20	-0.10
5.364	CHST13	Q8NET6	P146S	64	0	390	4	0	0	0.0938	0.0058	0	0	0	0	0	0	0.68	0.542	0.0601	0	0	Sulfotransfer_2:50	carbohydratebiosyntheticprocess,chondroitinsulfatebiosyntheticprocess,chondroitinsulfatebiosyntheticprocess,proteoglycanbiosyntheticprocess	-1	Polymorphism	Humsavar:Yes	0	None	Phosphoserine/139;	Location:chr3	No	Yes	/	0	0	-	1.50071	1.55993	0.05922	0.06436	1.01131	0.94696	2.40	0.12	-2.28	0.80	0.30	-0.50
5.189	ANKRD20A4	Q4UJ75	K188R	154	0	697	0	0.1766	0.0099	0.0393	0.0144	0.0593	0	0	0	0	0	0.22	0.087	0.0293	0	0	Ank_2:52	no_GO:Terms	2	None	Humsavar:No	0	None	None	Location:chr9	No	-	/	0	0	-	0.84577	0.92308	0.07731	1.46503	1.61689	0.15186	0.24	0.02	-0.22	-0.00	-0.20	-0.20
5.187	HRC	P23327	N305D	248	0	882	0	0	0.0199	0.3313	0.0375	0.0123	0	0	0	0	0	0.22	1	0.0052	0	0	no_domain	regulationofheartrate,musclecontraction,positiveregulationofheartrate,regulationofreleaseofsequesteredcalciumionintocytosolbysarcoplasmicreticulum,regulationofcardiacmusclecontractionbyregulationofthereleaseofsequesteredcalciumion,regulationofpeptidyl-serinephosphorylation,post-translationalproteinmodification,cellularproteinmetabolicprocess,positiveregulationofheartcontraction,regulationofcytoso…	1	None	Humsavar:Yes	0	None	Phosphoserine/299;Phosphoserine/311;Phosphothreonine/312;	Location:chr19	No	Yes	/	0	0	-	0.39603	1.98264	1.58660	2.52531	-0.20576	-2.73106	-1.85	-2.07	-0.22	0.50	0.40	-0.10
5.186	TCEB3	Q14241	V324I	44	0	402	3	0	0	0.0651	0.0029	0	0	0	0	0	0	0	0.209	0.0562	0	0	no_domain	regulationoftranscriptionbyRNApolymeraseII,transcriptionbyRNApolymeraseII,transcriptionelongationfromRNApolymeraseIIpromoter,transcriptionelongationfromRNApolymeraseIIpromoter	3	None	Humsavar:No	0	None	None	Location:chr1	Yes	Yes	/	0	0	-	-0.09829	-1.19265	-1.09436	1.30234	0.48920	-0.81313	-0.78	-0.23	0.55	-0.60	-0.70	-0.10
5.079	PRUNE2	Q8WUY3	A2123T	43	0	382	3	0	0	0.0635	0.0029	0	0	0	0	0	0	0.22	0	0	0	0	no_domain	polyphosphatecatabolicprocess,apoptoticprocess	0	None	Humsavar:No	0	None	None	Location:chr9	No	Yes	/	0	0	-	0.76710	0.99172	0.22463	2.02805	0.10744	-1.92062	---	---	---	---	---	---
5.059	KRTAP2-3	P0C7H8	L10F	46	0	250	2	0.004	0	0.059	0.0144	0	0	0	0	0	0	0.22	0.072	0.0089	0	0	Keratin_B2:10	keratinization	0	None	Humsavar:No	0	None	None	Location:chr17	No	Yes	/	0	0	-	0.71751	2.33564	1.61813	1.96499	2.43155	0.46655	-1.03	-0.16	0.87	-0.50	-0.30	0.20
4.989	WDFY4	Q6ZS81	V1837A	44	0	267	2	0	0	0.0575	0.0173	0	0	0	0	0	0	0.22	0	0	0	0	no_domain	no_GO:Terms	0	None	Humsavar:Yes	0	None	None	Location:chr10	No	Yes	/	0	0	-	-0.44480	0.51273	0.95753	1.93017	-0.17653	-2.10670	---	---	---	---	---	---
4.984	ZNF804B	A4D1E1	V1195I	42	0	540	4	0.0298	0	0.0378	0	0.0041	0	0	0	0	0	0.22	0.322	0.0606	0	0	no_domain	no_GO:Terms	3	Polymorphism	Humsavar:Yes	0	None	None	Location:chr7	No	Yes	/	0	0	-	1.47298	0.69300	-0.77998	1.91120	1.39540	-0.51579	-2.11	-3.01	-0.90	-0.60	-0.70	-0.10
4.889	HEPHL1	Q6MZM0	K374N	42	0	450	5	0	0	0.062	0.0029	0	0	0	0	0	0	0	0.61	0.0812	0	0	no_domain	copperiontransport,oxidation-reductionprocess,ironiontransport,ironionhomeostasis	0	None	Humsavar:Yes	0	None	None	Location:chr11	No	Yes	/	0	0	-	0.91950	0.11241	-0.80709	1.20055	0.44768	-0.75287	-0.28	0.36	0.64	-0.00	0.50	0.50
4.878	ADD2	P35612	Q16R	73	0	263	2	0.0337	0.0378	0.0408	0.0288	0	0	0	0	0	0	0.18	0.62	0.1631	0	0	no_domain	synapseassembly,actincytoskeletonorganization,hemopoiesis,positiveregulationofproteinbinding,positiveregulationofproteinbinding,leukocytemigration,leukocytetetheringorrolling,barbed-endactinfilamentcapping,actinfilamentbundleassembly,transmembranetransport,protein-containingcomplexassembly,barbed-endactinfilamentcapping,actinfilamentbundleassembly	1	None	Humsavar:Yes	0	None	Phosphoserine/11;	Location:chr2	No	Yes	/	0	0	-	0.38615	0.24702	-0.13913	1.32249	0.46062	-0.86187	0.10	0.05	-0.05	-0.20	-0.20	0.00
4.843	ADAM32	Q8TC27	R588Q	42	0	267	4	0	0	0.0635	0	0	0	0	0	0	0	0.69	0.332	0.0719	0	0	ADAM_CR:110	proteolysis	1	None	Humsavar:Yes	0	None	None	Location:chr8	No	Yes	/	0	0	-	0.56010	0.41098	-0.14912	0.81681	0.22013	-0.59668	0.27	0.26	-0.01	-0.20	-0.20	0.00
4.798	NCR2	O95944	R163T	53	0	664	5	0	0	0.0726	0.0144	0	0	0	0	0	0	0	0.607	0.1054	0	0	no_domain	cellulardefenseresponse,signaltransduction,innateimmuneresponse,regulationofimmuneresponse,regulationofinnateimmuneresponse	-1	None	Humsavar:Yes	0	None	None	Location:chr6	Yes	No	/	0	0	-	0.12981	1.61446	1.48465	0.88916	-0.37126	-1.26042	-0.93	-0.73	0.20	-0.20	0.20	0.40
4.767	PRSS50	Q9UI38	V98I	46	0	436	3	0	0	0.0651	0.0086	0	0	0	0	0	0	0.65	0.313	0.1061	0	0	no_domain	proteolysis	3	Polymorphism	Humsavar:Yes	0	None	None	Location:chr3	No	Yes	/	0	0	-	0.33522	-0.19297	-0.52820	-0.13912	-0.58167	-0.44255	-0.11	-0.04	0.07	-0.60	-0.70	-0.10
4.749	FAM129A	Q9BZQ8	S766N	49	0	467	2	0	0	0.0726	0.0029	0	0	0	0	0	0	0	0.324	0.0351	0	0	Domain_Error	negativeregulationofproteinphosphorylation,positiveregulationofproteinphosphorylation,responsetoendoplasmicreticulumstress,positiveregulationoftranslation	1	None	Humsavar:Yes	0	None	None	Location:chr1	No	Yes	/	0	0	-	0.64474	0.17716	-0.46758	1.15759	-0.34342	-1.50101	0.03	-2.06	-2.09	0.30	0.50	0.20
4.673	LIG1	P18858	M480V	45	0	520	4	0	0	0.0605	0.0144	0	0	0	0	0	0	0	1	0.0074	0	0	no_domain	DNAligation,DNArepair,transcription-couplednucleotide-excisionrepair,base-excisionrepair,nucleotide-excisionrepair,DNAgapfilling,mismatchrepair,mismatchrepair,anatomicalstructuremorphogenesis,DNAligationinvolvedinDNArepair,celldivision,DNAbiosyntheticprocess,V(D)Jrecombination,DNAligation,DNArepair,OkazakifragmentprocessinginvolvedinmitoticDNAreplication,laggingstrandelongation	1	Polymorphism	Humsavar:Yes	0	None	None	Location:chr19	Yes	Yes	/	0	0	-	-0.13450	1.31818	1.45268	3.06247	0.49828	-2.56419	-3.63	-5.49	-1.86	-0.30	-0.60	-0.30
4.666	BMP2K	Q9NSY1	H487Q	68	0	190	0	0.002	0.0139	0.0832	0.0086	0.0041	0	0	0	0	0	0.66	0.616	0.0344	0	0	no_domain	regulationofcatalyticactivity,proteinphosphorylation,regulationofbonemineralization	0	None	Humsavar:Yes	0	None	None	Location:chr4	Yes	Yes	/	0	0	-	0.00000	0.00000	0.00000	2.83270	-0.19246	-3.02516	0.04	0.26	0.22	-0.20	0.30	0.50
4.659	PRAMEF12	O95522	G427E	49	0	109	0	0.0238	0.006	0.0015	0.0086	0.0613	0	0	0	0	0	0.1	1	0.1198	0	0	Domain_Error	positiveregulationofcellpopulationproliferation,negativeregulationofapoptoticprocess,negativeregulationofcelldifferentiation,negativeregulationoftranscription,DNA-templated	-2	None	Humsavar:Yes	0	None	None	Location:chr1	No	Yes	/	0	0	-	0.04224	1.39314	1.35090	0.37801	1.77539	1.39738	-1.41	0.50	1.91	-1.00	0.40	1.40
4.654	IGIP	A6NJ69	K31N	47	0	524	2	0	0.002	0.0635	0.0115	0	0	0	0	0	0	0	1	0.0113	0	0	Domain_Error	no_GO:Terms	0	None	Humsavar:No	0	None	None	Location:chr5	No	-	/	0	0	-	0.71650	2.52681	1.81031	2.82177	-0.31539	-3.13715	0.42	2.00	1.58	-0.00	0.50	0.50
4.623	TRIP10	Q15642	A496T	42	0	293	2	0	0	0.062	0.0029	0	0	0	0	0	0	0.91	0.631	0.1451	0	0	no_domain	endocytosis,cellcommunication,signaltransduction,actincytoskeletonorganization,regulationofsmallGTPasemediatedsignaltransduction,membraneorganization	0	None	Humsavar:No	0	None	None	Location:chr19	Yes	Yes	/	0	0	-	0.05955	0.96995	0.91040	1.27743	0.33657	-0.94087	-0.17	-0.34	-0.17	-0.40	0.20	0.60
4.597	AHNAK2	Q8IVF2	V2368I	60	0	226	1	0.002	0	0.0847	0.0029	0.0041	0	0	0	0	0	0.22	0	0	0	0	Domain_Error	plasmamembranerepair,regulationofRNAsplicing	3	None	Humsavar:Yes	0	None	None	Location:chr14	Yes	No	/	0	0	-	1.22861	2.24701	1.01840	2.10786	1.28224	-0.82563	---	---	---	---	---	---
4.559	FAM208B	Q5VWN6	A1165V	53	0	603	5	0	0	0.0802	0	0	0	0	0	0	0	0.22	0.432	0.0016	0	0	no_domain	no_GO:Terms	0	None	Humsavar:Yes	0	None	Phosphoserine/1172;Phosphoserine/1174;	Location:chr10	No	Yes	/	0	0	-	-0.09657	0.72135	0.81792	2.03253	-0.17773	-2.21025	-2.02	-2.90	-0.88	-0.40	-0.60	-0.20
4.483	EPB41L5	Q9HCM4	L502F	47	0	498	4	0	0	0.0666	0.0086	0	0	0	0	0	0	0	0.256	0.1699	0	0	no_domain	inuteroembryonicdevelopment,epithelialtomesenchymaltransition,neuralplatemorphogenesis,apicalconstriction,substrate-dependentcellmigration,cellattachmenttosubstrate,ectodermdevelopment,endodermdevelopment,mesodermmigrationinvolvedingastrulation,unidimensionalcellgrowth,posttranscriptionalregulationofgeneexpression,positiveregulationofepithelialcellmigration,negativeregulationofcell-celladhesion,n…	0	None	Humsavar:Yes	0	None	Phosphotyrosine/499;	Location:chr2	No	Yes	/	0	0	-	1.12650	1.96465	0.83815	0.30551	0.96692	0.66142	-2.69	-0.55	2.14	-0.50	-0.30	0.20
4.453	CCDC30	Q5VVM6	I49M	53	0	506	4	0	0	0.0772	0.0058	0	0	0	0	0	0	0.22	0.185	0.0405	0	0	no_domain	no_GO:Terms	1	None	Humsavar:Yes	0	None	None	Location:chr1	No	Yes	/	0	0	-	0.38227	0.00056	-0.38171	2.50059	0.77018	-1.73041	0.12	0.16	0.04	0.10	0.20	0.10
4.375	OR4A16	Q8NH70	I148V	95	0	210	0	0	0.0258	0.0923	0.0259	0.0245	0	0	0	0	0	0	1	0.008	0	0	7tm_4:120	detectionofchemicalstimulusinvolvedinsensoryperceptionofsmell,Gprotein-coupledreceptorsignalingpathway	3	None	Humsavar:Yes	0	None	None	Location:chr11	No	Yes	/	0	0	-	0.94025	0.99676	0.05651	0.73233	0.92959	0.19726	0.27	-0.31	-0.58	0.10	-0.10	-0.20
4.33	FER1L6	Q2WGJ9	L238P	46	0	442	2	0	0	0.0696	0	0	0	0	0	0	0	0.22	0.24	0.1439	0	0	no_domain	responsetobacterium	-3	None	Humsavar:No	0	None	None	Location:chr8	No	Yes	/	0	0	-	-0.84538	0.02881	0.87419	0.58295	0.13475	-0.44820	0.08	-1.08	-1.16	-0.50	0.80	1.30
4.287	PCDHB6	Q9Y5E3	S524A	48	0	330	2	0.006	0.0139	0.0408	0.0288	0.002	0	0	0	0	0	0.22	0.903	0.045	0	0	Cadherin:71	homophiliccelladhesionviaplasmamembraneadhesionmolecules,chemicalsynaptictransmission,nervoussystemdevelopment,synapseassembly,cell-cellrecognition,calcium-dependentcell-celladhesionviaplasmamembranecelladhesionmolecules,celladhesion	1	None	Humsavar:Yes	0	None	None	Location:chr5	No	Yes	/	0	0	-	-0.32715	1.09076	1.41791	0.71799	0.31583	-0.40215	0.03	-2.02	-2.05	-0.20	-0.40	-0.20
4.223	FCRL1	Q96LA6	I310M	44	0	576	1	0	0	0.0635	0.0058	0	0	0	0	0	0	0.01	0.121	0.0576	0	0	no_domain	Bcellactivation	1	None	Humsavar:No	0	None	None	Location:chr1	No	Yes	/	0	0	-	0.19836	0.05834	-0.14001	0.03206	-0.05639	-0.08845	-0.95	0.14	1.09	-0.70	-0.30	0.40
4.221	KNTC1	P50748	Q1455E	44	0	611	3	0	0	0.0635	0.0058	0	0	0	0	0	0	0	1	0.0825	0	0	no_domain	mitoticcellcyclecheckpoint,regulationofexitfrommitosis,celldivision,protein-containingcomplexassembly	2	None	Humsavar:Yes	0	None	None	Location:chr12	No	Yes	/	0	0	-	0.60225	-0.11591	-0.71816	2.57374	0.15311	-2.42063	0.42	-0.51	-0.93	-0.20	-0.20	0.00
4.196	NUTM2G	Q5VZR2	A352V	45	0	448	1	0	0.004	0.062	0.0058	0	0	0	0	0	0	0.02	0.294	0.0475	0	0	NUT:339	no_GO:Terms	0	None	Humsavar:No	0	None	None	Location:chr9	No	-	/	0	0	-	1.44194	1.37858	-0.06336	0.57854	1.83830	1.25976	---	---	---	---	---	---
4.158	TNFRSF10D	Q9UBN6	F230I	60	0	344	0	0.0099	0	0.0545	0.0029	0.0368	0	0	0	0	0	0.22	0.668	0.0426	0	0	no_domain	apoptoticprocess,signaltransduction,cellsurfacereceptorsignalingpathway,regulationofapoptoticprocess,negativeregulationofapoptoticprocess,leukocytemigration	0	None	Humsavar:Yes	0	None	Phosphoserine/238;Phosphotyrosine/239;	Location:chr8	No	Yes	/	0	0	-	1.24297	0.85799	-0.38498	2.64189	1.01406	-1.62784	-0.01	0.12	0.13	0.00	0.10	0.10
4.114	CHST13	Q8NET6	A126V	52	0	396	3	0	0	0.0756	0.0058	0	0	0	0	0	0	0.22	1	0.0192	0	0	Sulfotransfer_2:30	carbohydratebiosyntheticprocess,chondroitinsulfatebiosyntheticprocess,chondroitinsulfatebiosyntheticprocess,proteoglycanbiosyntheticprocess	0	None	Humsavar:Yes	0	None	None	Location:chr3	No	Yes	/	0	0	-	0.75884	1.90185	1.14300	0.24595	2.83386	2.58791	0.07	-0.31	-0.38	0.40	-0.10	-0.50
4.044	NR5A2	O00482	L10I	60	0	588	2	0	0	0.0862	0.0086	0	0	0	0	0	0	0.22	0.329	0.0764	0	0	no_domain	regulationoftranscription,DNA-templated,regulationoftranscription,DNA-templated,transcriptioninitiationfromRNApolymeraseIIpromoter,bileacidmetabolicprocess,embryodevelopmentendinginbirthoregghatching,intracellularreceptorsignalingpathway,epithelialcelldifferentiation,regulationofcellpopulationproliferation,homeostaticprocess,cholesterolhomeostasis,steroidhormonemediatedsignalingpathway,positivere…	2	None	Humsavar:No	0	None	None	Location:chr1	Yes	Yes	/	0	0	-	1.54201	1.25765	-0.28436	1.69445	0.83810	-0.85634	0.27	0.12	-0.15	0.40	0.10	-0.30
4.014	JAG2	Q9Y219	A951T	43	0	319	2	0	0	0.0635	0.0029	0	0	0	0	0	0	0.22	0.484	0.0332	0	0	no_domain	skeletalsystemdevelopment,inuteroembryonicdevelopment,respiratorysystemprocess,Notchsignalingpathway,Notchsignalingpathway,spermatogenesis,auditoryreceptorcellfatecommitment,morphogenesisofembryonicepithelium,celldifferentiation,regulationofcelladhesion,Tcelldifferentiation,regulationofcellpopulationproliferation,odontogenesisofdentin-containingtooth,gamma-deltaTcelldifferentiation,thymicTcellsel…	0	None	Humsavar:Yes	0	None	None	Location:chr14	Yes	-	/	0	0	-	0.61962	0.38162	-0.23800	0.86516	0.14574	-0.71941	-1.98	-1.25	0.73	-0.40	0.20	0.60
3.998	OR52E6	Q96RD3	F170Y	46	0	513	5	0	0	0.0635	0.0086	0.002	0	0	0	0	0	0.05	0.535	0.0779	0	0	7tm_4:138	Gprotein-coupledreceptorsignalingpathway,detectionofchemicalstimulusinvolvedinsensoryperceptionofsmell	3	Polymorphism	Humsavar:Yes	0	None	None	Location:chr11	No	Yes	/	0	0	-	2.37020	2.72793	0.35773	3.05994	2.57469	-0.48525	0.25	0.46	0.21	0.50	0.60	0.10
3.948	HRC	P23327	S299G	116	0	164	0	0	0.0099	0.1543	0.0173	0.0061	0	0	0	0	0	0.22	1	0.0016	0	0	no_domain	regulationofheartrate,musclecontraction,positiveregulationofheartrate,regulationofreleaseofsequesteredcalciumionintocytosolbysarcoplasmicreticulum,regulationofcardiacmusclecontractionbyregulationofthereleaseofsequesteredcalciumion,regulationofpeptidyl-serinephosphorylation,post-translationalproteinmodification,cellularproteinmetabolicprocess,positiveregulationofheartcontraction,regulationofcytoso…	0	None	Humsavar:Yes	0	Phosphoserine	Phosphoserine/294;	Location:chr19	No	Yes	/	0	0	-	0.03338	2.15435	2.12096	1.94959	-0.40462	-2.35420	0.12	-1.75	-1.87	0.30	0.70	0.40
3.917	RIMBP2	O15034	V691I	48	0	524	3	0	0	0.0711	0.0029	0	0	0	0	0	0	0.22	0.521	0.1033	0	0	no_domain	negativeregulationofphosphataseactivity,neuromuscularsynaptictransmission	3	None	Humsavar:Yes	0	None	Phosphoserine/690;Phosphoserine/696;Phosphoserine/697;	Location:chr12	Yes	Yes	/	0	0	-	1.27653	1.70630	0.42978	1.97162	1.35874	-0.61287	-4.57	-0.63	3.94	-0.60	-0.70	-0.10
3.633	CD163	Q86VB7	L1135I	58	0	586	5	0	0	0.0802	0.0144	0	0	0	0	0	0	0.22	0.337	0.0676	0	0	no_domain	receptor-mediatedendocytosis,acute-phaseresponse	2	None	Humsavar:Yes	0	None	None	Location:chr12	No	Yes	/	0	0	-	0.74798	0.89482	0.14684	1.60661	0.57015	-1.03646	---	---	---	---	---	---
3.606	SLC27A6	Q9Y2P4	K301R	58	0	598	4	0	0.002	0.0787	0.0144	0	0	0	0	0	0	0	1	0.0873	0	0	AMP-binding:242	verylong-chainfattyacidmetabolicprocess,long-chainfattyacidmetabolicprocess,long-chainfattyacidtransport	2	None	Humsavar:Yes	0	None	None	Location:chr5	No	Yes	/	0	0	-	0.61752	2.45525	1.83773	1.13416	1.40008	0.26592	0.22	0.11	-0.11	0.20	0.20	0.00
3.565	TNFRSF10D	Q9UBN6	A185S	61	0	220	0	0.0099	0	0.0545	0.0029	0.0389	0	0	0	0	0	0.68	0.404	0.0104	0	0	no_domain	apoptoticprocess,signaltransduction,cellsurfacereceptorsignalingpathway,regulationofapoptoticprocess,negativeregulationofapoptoticprocess,leukocytemigration	1	None	Humsavar:Yes	0	None	None	Location:chr8	No	Yes	/	0	0	-	0.36862	1.22952	0.86090	0.92467	1.71476	0.79009	-0.51	0.09	0.60	0.40	-0.30	-0.70
3.489	ESPL1	Q14674	I1136V	44	0	350	3	0	0	0.0635	0.0058	0	0	0	0	0	0	0	0.539	0.0508	0	0	no_domain	mitoticsisterchromatidsegregation,meioticspindleorganization,mitoticcytokinesis,proteolysis,apoptoticprocess,establishmentofmitoticspindlelocalization,homologouschromosomesegregation,positiveregulationofmitoticmetaphase/anaphasetransition,negativeregulationofsisterchromatidcohesion,meioticchromosomeseparation	3	Polymorphism	Humsavar:Yes	0	None	Phosphoserine/1126;	Location:chr12	No	Yes	/	0	0	-	-0.06224	0.76629	0.82853	2.45612	1.15180	-1.30431	0.97	0.85	-0.12	-0.70	-0.60	0.10
3.305	TNFRSF10D	Q9UBN6	S340P	57	0	492	0	0.0079	0	0.053	0.0029	0.0348	0	0	0	0	0	0.22	0.381	0.0037	0	0	no_domain	apoptoticprocess,signaltransduction,cellsurfacereceptorsignalingpathway,regulationofapoptoticprocess,negativeregulationofapoptoticprocess,leukocytemigration	-1	None	Humsavar:Yes	0	None	None	Location:chr8	No	Yes	/	0	0	-	0.29170	1.78254	1.49084	0.97474	2.20448	1.22974	-0.92	-5.16	-4.24	0.30	0.80	0.50
3.069	FAM135B	Q49AJ0	S578N	42	0	439	1	0	0	0.0605	0.0058	0	0	0	0	0	0	0	0.546	0.0468	0	0	no_domain	cellularlipidmetabolicprocess	1	Polymorphism	Humsavar:Yes	0	None	None	Location:chr8	No	Yes	/	0	0	-	0.00000	0.00000	0.00000	1.61660	-0.10071	-1.71731	-0.30	-0.89	-0.59	0.30	0.50	0.20
3.014	EXOC2	Q96KP1	V587I	49	0	599	4	0	0	0.0711	0.0058	0	0	0	0	0	0	0	0.511	0.0616	0	0	no_domain	proteintransport,regulationofentryofbacteriumintohostcell,vesicle-mediatedtransport,exocytosis,Golgitoplasmamembranetransport	3	None	Humsavar:No	0	None	None	Location:chr6	No	Yes	/	0	0	-	2.24509	2.29792	0.05283	2.13890	1.05035	-1.08854	-0.31	0.27	0.58	-0.10	0.10	0.20
2.917	CSRNP2	Q9H175	L481V	54	0	474	4	0	0	0.0756	0.0115	0	0	0	0	0	0	0.06	1	0.071	0	0	no_domain	apoptoticprocess,negativeregulationofphosphataseactivity,positiveregulationoftranscriptionbyRNApolymeraseII	1	None	Humsavar:Yes	0	None	None	Location:chr12	No	Yes	/	0	0	-	1.45194	1.66034	0.20840	1.50622	1.92443	0.41821	-3.09	-4.57	-1.48	-0.50	-0.60	-0.10
2.903	OLFM4	Q6UX06	I29V	43	0	575	5	0	0	0.059	0.0115	0	0	0	0	0	0	0.22	1	0.0356	0	0	no_domain	celladhesion,neutrophildegranulation,proteinhomooligomerization,positiveregulationofsubstrateadhesion-dependentcellspreading,regulationofnecroticcelldeath,regulationofapoptoticprocess,regulationofphagocytosis,regulationofneutrophilextravasation	3	None	Humsavar:Yes	0	None	None	Location:chr13	No	Yes	/	0	0	-	0.84356	0.83000	-0.01356	2.33699	1.02234	-1.31466	0.97	0.85	-0.12	-0.70	-0.60	0.10
2.876	TNFRSF10D	Q9UBN6	L353M	61	0	475	0	0.0099	0	0.0545	0.0029	0.0389	0	0	0	0	0	0.22	0.259	0.0389	0	0	no_domain	apoptoticprocess,signaltransduction,cellsurfacereceptorsignalingpathway,regulationofapoptoticprocess,negativeregulationofapoptoticprocess,leukocytemigration	2	None	Humsavar:Yes	0	None	None	Location:chr8	No	Yes	/	0	0	-	1.57927	1.89515	0.31588	2.16481	2.44172	0.27691	-7.69	-6.31	1.38	-0.50	-0.30	0.20
2.577	TNFRSF10D	Q9UBN6	A341T	57	0	478	0	0.0079	0	0.053	0.0029	0.0348	0	0	0	0	0	0.22	0.408	0.0027	0	0	no_domain	apoptoticprocess,signaltransduction,cellsurfacereceptorsignalingpathway,regulationofapoptoticprocess,negativeregulationofapoptoticprocess,leukocytemigration	0	None	Humsavar:Yes	0	None	None	Location:chr8	No	Yes	/	0	0	-	-0.28798	1.38432	1.67230	0.92256	1.88129	0.95873	-0.29	-0.11	0.18	-0.40	0.20	0.60
2.307	CEBPD	P49716	A177G	73	0	154	1	0	0	0.1059	0.0086	0	0	0	0	0	0	0	0.731	0	0	0	no_domain	hematopoieticprogenitorcelldifferentiation,transcriptionbyRNApolymeraseII,cytokine-mediatedsignalingpathway,fatcelldifferentiation,positiveregulationofosteoblastdifferentiation,negativeregulationoftranscription,DNA-templated,positiveregulationoftranscriptionbyRNApolymeraseII,positiveregulationoftranscriptionbyRNApolymeraseII,innereardevelopment	0	None	Humsavar:No	0	None	Phosphoserine/167;Phosphothreonine/171;	Location:chr8	No	Yes	/	0	0	-	-0.23604	1.35051	1.58655	0.52145	0.66246	0.14101	-0.45	0.40	0.85	-0.40	0.70	1.10
[truncated: 18 more columns]

## Sheet: AFR_enriched_Variants
Bayes	Gene_Name	UniprotID	Mutation	1kG:Het	1kG:Hom	gnomAD_het	gnomAD_hom	Het_EAS	Het_EUR	Het_AFR	Het_AMR	Het_SAS	Hom_EAS	Hom_EUR	Hom_AFR	Hom_AMR	Hom_SAS	Polyphen2	SIFT	PMUT	FDA	OMIM	Domain	GO:Terms	AA_Score	Mutation:Humsavar	Protein:Humsavar	Haploinsufficiency	PTMS	PTMS_Nearby	Chromosome	Structure_Available	UniRef90_Structure_Available	UniProt_Information	Mechismo2B_Impact_Score	Number_Mechismo_Predictions	Mechismo_Predictions	Ortho-wt	Ortho-var	Ortho-diff	Para-wt	Para-var	Para-diff	Phi/Psi-wt	Phi/Psi-var	Phi/Psi-diff	Sec-wt	Sec-var	Sec-diff
16.641	TAAR6	Q96RI8	Y173C	53	0	425	1	0	0	0.0802	0	0	0	0	0	0	0	0.68	0.028	0.4934	0	0	7tm_1:125	Gprotein-coupledreceptorsignalingpathway	-2	Polymorphism	Humsavar:Yes	0	None	None	Location:chr6	No	Yes	/VARIANT_in_dbSNP:rs17061404_	0	0	-	0.01007	-1.49404	-1.50411	1.17405	-1.34075	-2.51481	-0.19	-0.10	0.09	-0.10	-0.20	-0.10
15.969	NXPE2	Q96DL1	D516Y	58	0	333	4	0	0.002	0.0817	0.0086	0	0	0	0	0	0	1	0.01	0.4911	0	0	no_domain	no_GO:Terms	-3	None	Humsavar:Yes	0	None	None	Location:chr11	No	Yes	/	0	0	-	1.15229	-1.52242	-2.67471	2.00943	-1.20045	-3.20988	0.02	-0.10	-0.12	-0.20	-0.10	0.10
15.363	SLC22A24	Q8N4F4	R203H	58	0	354	5	0	0	0.0877	0	0	0	0	0	0	0	1	0.001	0.4526	0	0	MFS_1:188	transmembranetransport,organicaniontransport	0	None	Humsavar:No	0	None	None	Location:chr11	No	No	/	0	0	-	2.63927	-0.02287	-2.66213	3.83217	-1.41925	-5.25142	0.11	0.10	-0.01	0.20	-0.20	-0.40
14.713	ATAD3B	Q5T9A4	G620E	112	0	1257	2	0	0	0.1634	0.0115	0	0	0	0	0	0	0.5	0	0.618	0	0	no_domain	neutrophildegranulation,mitochondrionorganization	-2	None	Humsavar:Yes	0	None	None	Location:chr1	No	Yes	/	0	0	-	0.85819	-0.79452	-1.65271	2.08820	-0.31371	-2.40191	3.50	-1.55	-5.05	0.70	-0.20	-0.90
13.741	IGFN1	Q86VF2	R6W	58	0	376	5	0	0	0.0817	0.0115	0	0	0	0	0	0	0.91	0.084	0.1306	0	0	no_domain	biological_process	-3	None	Humsavar:No	0	None	None	Location:chr1	No	Yes	/	0	0	-	1.42696	-1.46858	-2.89553	2.88044	-1.25442	-4.13486	-0.93	-3.03	-2.10	-0.10	0.40	0.50
13.216	ALPI	P09923	R33L	64	0	512	4	0	0	0.0968	0	0	0	0	0	0	0	0.22	0.292	0.4274	0	0	no_domain	phosphatidicacidbiosyntheticprocess,digestion,dephosphorylation	-2	None	Humsavar:Yes	0	None	None	Location:chr2	No	Yes	/	0	0	-	0.95164	-1.50932	-2.46096	1.71265	-1.32461	-3.03726	0.11	0.08	-0.03	0.20	0.40	0.20
12.865	TPSD1	Q9BZJ3	V138M	63	0	659	0	0	0	0.0938	0.0029	0	0	0	0	0	0	1	0.003	0.3126	0	0	Trypsin:101	proteolysis	1	None	Humsavar:Yes	0	None	None	Location:chr16	No	Yes	/	0	0	-	3.17810	-0.53504	-3.71314	1.70564	0.56888	-1.13676	0.57	-0.12	-0.69	-0.60	-0.30	0.30
11.068	PILRA	Q9UKJ1	S83G	88	0	1394	0	0	0	0.1256	0.0144	0	0	0	0	0	0	0.42	0.026	0.0967	0	0	V-set:48	signaltransduction,viralprocess,regulationofimmuneresponse	0	None	Humsavar:Yes	0	Phosphoserine	Phosphothreonine/84;Phosphoserine/88;	Location:chr7	Yes	Yes	/	0	0	-	-0.34667	-1.46483	-1.11816	2.01142	-0.25930	-2.27072	-2.81	3.81	6.62	-0.20	-0.60	-0.40
10.926	TPSG1	Q9NRR2	S202N	55	0	459	5	0	0	0.0802	0.0058	0	0	0	0	0	0	0.79	0.514	0.135	0	0	Trypsin:165	proteolysis	1	None	Humsavar:Yes	0	None	None	Location:chr16	No	Yes	/	1.03666	25	[CHEM:Metal:RB]/-0.03666;	1.06739	-0.49458	-1.56198	0.02382	0.36134	0.33752	-2.81	-4.82	-2.01	-0.20	-0.60	-0.40
10.434	CD2AP	Q9Y5K6	K633R	59	0	530	2	0	0	0.0847	0.0086	0	0	0	0	0	0	0.91	0	0.4106	0	1	no_domain	substrate-dependentcellmigration,cellextension,actinfilamentorganization,cellcycle,signaltransduction,vesicleorganization,negativeregulationoftransforminggrowthfactorbeta1production,proteasome-mediatedubiquitin-dependentproteincatabolicprocess,regulationofreceptor-mediatedendocytosis,positiveregulationofproteinsecretion,negativeregulationofsmallGTPasemediatedsignaltransduction,celldivision,protei…	2	None	Humsavar:Yes	0	None	None	Location:chr6	Yes	Yes	/	0	0	-	1.48696	1.04806	-0.43890	1.00696	-0.12564	-1.13260	0.13	0.17	0.04	0.20	0.20	0.00
10.019	LRCH1	Q9Y2L9	S390R	56	0	565	4	0	0	0.0802	0.0086	0	0	0	0	0	0	0	0.516	0.3196	0	0	no_domain	negativeregulationofGTPaseactivity,cellularresponsetochemokine,negativeregulationofTcellmigration,negativeregulationofTcellmigration,cellularresponsetochemokine	-1	None	Humsavar:Yes	0	None	Phosphoserine/385;Phosphoserine/393;	Location:chr13	No	Yes	/	0	0	-	1.37218	-0.22470	-1.59688	2.00471	-0.83161	-2.83632	-0.81	-0.88	-0.07	0.30	-0.20	-0.50
9.902	SLC25A41	Q8N5S1	T258S	60	0	452	1	0	0	0.0877	0.0058	0	0	0	0	0	0	0.68	0.001	0.1846	0	0	Mito_carr:77	ATPtransport,transmembranetransport	1	Polymorphism	Humsavar:Yes	0	None	None	Location:chr19	No	Yes	/	0	0	-	0.31865	-1.47876	-1.79741	0.43781	-0.74590	-1.18372	-0.07	-0.08	-0.01	-0.40	-0.30	0.10
8.954	LGI4	Q8N135	G394S	68	0	716	5	0.002	0	0.0938	0.0144	0	0	0	0	0	0	0.68	0.603	0.1282	0	1	no_domain	adultlocomotorybehavior,glialcellproliferation,myelinationinperipheralnervoussystem,regulationofmyelination,neuronmaturation	0	None	Humsavar:No	0	None	None	Location:chr19	No	Yes	/	0	0	-	1.13736	-0.06726	-1.20462	0.47762	-0.28903	-0.76665	0.45	-0.20	-0.65	0.70	0.30	-0.40
8.557	ACSF2	Q96CM8	A34V	55	0	213	3	0	0	0.0832	0	0	0	0	0	0	0	0.01	0	0.0958	0	0	no_domain	fattyacidmetabolicprocess,acyl-CoAmetabolicprocess	0	None	Humsavar:No	0	None	None	Location:chr17	No	Yes	/	0	0	-	0.18996	-0.79859	-0.98855	1.79867	-0.18576	-1.98443	-0.31	-0.29	0.02	-0.40	-0.60	-0.20
8.439	ACOT2	P49753	K104R	60	0	408	5	0	0	0.0847	0.0115	0	0	0	0	0	0	0	0.256	0.2085	0	0	Bile_Hydr_Trans:27	verylong-chainfattyacidmetabolicprocess,long-chainfattyacidmetabolicprocess,proteintargetingtoperoxisome,acyl-CoAmetabolicprocess,acyl-CoAmetabolicprocess,acyl-CoAmetabolicprocess,fattyacidmetabolicprocess,acyl-CoAmetabolicprocess	2	None	Humsavar:No	0	N6-acetyllysine	None	Location:chr14	Yes	Yes	MODRES_N6-acetyllysine/	0	0	-	2.14063	0.29036	-1.85027	1.84814	0.62812	-1.22002	-2.94	-2.55	0.39	-0.00	-0.20	-0.20
8.294	SNAPC4	Q5SXM2	P941S	62	0	535	5	0	0	0.0877	0.0115	0	0	0	0	0	0	0.1	0	0.0463	0	0	no_domain	regulationoftranscriptionbyRNApolymeraseII,transcriptionbyRNApolymeraseII,transcriptionbyRNApolymeraseIII,snRNAtranscription,snRNAtranscriptionbyRNApolymeraseII,snRNAtranscriptionbyRNApolymeraseII,snRNAtranscriptionbyRNApolymeraseIII	-1	None	Humsavar:Yes	0	None	None	Location:chr9	No	Yes	/	0	0	-	1.40380	1.32624	-0.07756	2.89086	-0.45009	-3.34095	-6.38	-1.66	4.72	0.80	0.30	-0.50
7.997	PSD4	Q8NDX1	I658V	55	0	450	5	0	0	0.0802	0.0058	0	0	0	0	0	0	0	1	0.2143	0	0	Sec7:86	regulationofARFproteinsignaltransduction	3	Polymorphism	Humsavar:Yes	0	None	None	Location:chr2	No	Yes	/	0	0	-	3.30798	2.68054	-0.62744	1.38994	1.66719	0.27726	0.27	-0.31	-0.58	0.10	-0.10	-0.20
7.817	FAM208B	Q5VWN6	H1508R	65	0	648	5	0	0	0.0968	0.0029	0	0	0	0	0	0	0.22	0.407	0.0696	0	0	no_domain	no_GO:Terms	0	None	Humsavar:Yes	0	None	None	Location:chr10	No	Yes	/	0	0	-	1.79735	-0.15359	-1.95094	3.49214	0.06504	-3.42711	-2.35	-2.55	-0.20	0.20	-0.20	-0.40
7.168	BMP5	P22003	N121S	56	0	576	2	0	0.002	0.0817	0.0029	0	0	0	0	0	0	0	0.791	0.2062	0	0	TGFb_propeptide:91	skeletalsystemdevelopment,ossification,endocardialcushionformation,typeBpancreaticcelldevelopment,pericardiummorphogenesis,patternspecificationprocess,positiveregulationofcellpopulationproliferation,negativeregulationofcellpopulationproliferation,negativeregulationofepithelialtomesenchymaltransition,positiveregulationofpathway-restrictedSMADproteinphosphorylation,negativeregulationofsteroidbiosyn…	1	Polymorphism	Humsavar:Yes	0	None	None	Location:chr6	No	Yes	/	0	0	-	0.67214	0.01766	-0.65448	1.29394	-0.44324	-1.73718	0.53	-0.24	-0.77	0.50	0.30	-0.20
7.148	STARD9	Q9P2P6	N2222S	57	0	306	3	0	0	0.0817	0.0086	0	0	0	0	0	0	0	0	0	0	0	no_domain	microtubule-basedmovement,spindleassembly	1	None	Humsavar:Yes	0	None	None	Location:chr15	No	Yes	/	0	0	-	0.40632	-0.02424	-0.43056	3.52517	-0.93075	-4.45592	---	---	---	---	---	---
7.055	COIL	P38432	E121K	63	0	565	5	0	0	0.0908	0.0086	0	0	0	0	0	0	0.64	0.372	0.1958	0	0	Coilin_N:115	spliceosomalsnRNPassembly	1	None	Humsavar:No	0	None	Phosphothreonine/122;Phosphotyrosine/128;Phosphoserine/129;	Location:chr17	No	Yes	/	0	0	-	1.45792	1.37695	-0.08096	2.20337	-0.11361	-2.31698	-4.60	-3.87	0.73	-0.20	-0.00	0.20
6.987	ALG10B	Q5I7T1	S383N	55	0	413	5	0	0	0.0817	0.0029	0	0	0	0	0	0	0.22	0.285	0.0851	0	0	DIE2_ALG10:353	proteinglycosylation,dolichol-linkedoligosaccharidebiosyntheticprocess,positiveregulationofproteinglycosylation,positiveregulationofinwardrectifierpotassiumchannelactivity	1	Polymorphism	Humsavar:Yes	0	None	None	Location:chr12	No	Yes	/	0	0	-	0.07019	-0.63272	-0.70291	2.07980	0.13759	-1.94221	-0.26	-0.33	-0.07	-0.30	-0.40	-0.10
6.576	PSG3	Q16557	N248S	58	0	529	5	0	0	0.0847	0.0058	0	0	0	0	0	0	0.22	0.151	0.1977	0	0	no_domain	defenseresponse,defenseresponse,femalepregnancy,femalepregnancy	1	None	Humsavar:Yes	0	None	None	Location:chr19	No	-	/	0	0	-	0.00000	0.00000	0.00000	2.29908	-0.28601	-2.58509	-0.57	-0.92	-0.35	0.50	0.30	-0.20
6.49	OR2AP1	Q8NGE2	L160V	58	0	241	3	0	0	0.0817	0.0115	0	0	0	0	0	0	0.68	0	0	0	0	7tm_4:132	Gprotein-coupledreceptorsignalingpathway,detectionofchemicalstimulusinvolvedinsensoryperceptionofsmell	1	None	Humsavar:No	0	None	None	Location:chr12	No	Yes	/	0	0	-	1.18867	0.23722	-0.95144	0.89395	0.37801	-0.51594	0.27	-0.03	-0.30	0.40	-0.10	-0.50
6.252	NACAD	O15069	R39Q	58	0	266	2	0	0	0.0862	0.0029	0	0	0	0	0	0	0.08	0	0.0385	0	0	no_domain	proteintransport	1	None	Humsavar:Yes	0	None	None	Location:chr7	No	Yes	/	0	0	-	1.22374	0.87603	-0.34770	2.89571	0.27535	-2.62035	0.00	-0.32	-0.32	-0.20	-0.20	0.00
6.092	TLDC1	Q6P9B6	E233D	55	0	543	5	0	0.002	0.0802	0.0029	0	0	0	0	0	0	0.25	0.621	0.2413	0	0	no_domain	regulationofcellmigration,responsetonutrientlevels,TORsignaling,responsetoinsulin,regulationofcellpopulationproliferation,responsetoaminoacid,positiveregulationofproteinlocalizationtolysosome,negativeregulationofoxidativestress-inducedneurondeath	2	Polymorphism	Humsavar:Yes	0	None	None	Location:chr16	No	Yes	/	0	0	-	1.20882	-0.20045	-1.40927	1.01658	-0.35763	-1.37421	-0.40	0.47	0.87	-0.50	-0.80	-0.30
6.071	IVL	P07476	L450M	56	0	433	5	0	0	0.0817	0.0058	0	0	0	0	0	0	1	0.174	0.1889	0	0	Involucrin:8	responsetoUV-B,peptidecross-linking,isopeptidecross-linkingviaN6-(L-isoglutamyl)-L-lysine,keratinocytedifferentiation,cornification	2	None	Humsavar:Yes	0	None	None	Location:chr1	Yes	Yes	/	0	0	-	0.74756	0.51384	-0.23372	2.00999	1.00205	-1.00794	-0.29	-0.49	-0.20	-0.50	-0.30	0.20
5.884	SCGB1C1	Q8TD33	R5H	64	0	497	0	0	0	0.0953	0.0029	0	0	0	0	0	0	0.68	0.156	0.0203	0	0	no_domain	no_GO:Terms	0	None	Humsavar:Yes	0	None	None	Location:chr11	No	Yes	/	0	0	-	0.31029	-0.09181	-0.40211	2.91520	0.20645	-2.70875	0.27	0.04	-0.23	0.20	-0.20	-0.40
5.779	ATP9B	O43861	R108Q	56	0	565	4	0	0.002	0.0802	0.0058	0	0	0	0	0	0	0.22	0.447	0.2104	0	0	no_domain	phospholipidtranslocation,retrogradevesicle-mediatedtransport,Golgitoendoplasmicreticulum,phospholipidtranslocation,endocytosis	1	Polymorphism	Humsavar:Yes	0	None	None	Location:chr18	No	Yes	/	0	0	-	0.00941	-0.01509	-0.02450	1.26484	-0.01620	-1.28104	-4.17	-4.82	-0.65	-0.20	-0.20	0.00
5.377	FAM160A1	Q05DH4	Q754K	70	0	408	3	0	0	0.1029	0.0058	0	0	0	0	0	0	0.22	1	0.1936	0	0	no_domain	no_GO:Terms	1	None	Humsavar:No	0	None	None	Location:chr4	No	Yes	/	0	0	-	1.60236	0.12295	-1.47941	1.74598	0.57470	-1.17128	0.20	0.22	0.02	0.30	0.20	-0.10
5.364	CHST13	Q8NET6	P146S	64	0	390	4	0	0	0.0938	0.0058	0	0	0	0	0	0	0.68	0.542	0.0601	0	0	Sulfotransfer_2:50	carbohydratebiosyntheticprocess,chondroitinsulfatebiosyntheticprocess,chondroitinsulfatebiosyntheticprocess,proteoglycanbiosyntheticprocess	-1	Polymorphism	Humsavar:Yes	0	None	Phosphoserine/139;	Location:chr3	No	Yes	/	0	0	-	1.50071	1.55993	0.05922	0.06436	1.01131	0.94696	2.40	0.12	-2.28	0.80	0.30	-0.50
4.666	BMP2K	Q9NSY1	H487Q	68	0	190	0	0.002	0.0139	0.0832	0.0086	0.0041	0	0	0	0	0	0.66	0.616	0.0344	0	0	no_domain	regulationofcatalyticactivity,proteinphosphorylation,regulationofbonemineralization	0	None	Humsavar:Yes	0	None	None	Location:chr4	Yes	Yes	/	0	0	-	0.00000	0.00000	0.00000	2.83270	-0.19246	-3.02516	0.04	0.26	0.22	-0.20	0.30	0.50
4.597	AHNAK2	Q8IVF2	V2368I	60	0	226	1	0.002	0	0.0847	0.0029	0.0041	0	0	0	0	0	0.22	0	0	0	0	Domain_Error	plasmamembranerepair,regulationofRNAsplicing	3	None	Humsavar:Yes	0	None	None	Location:chr14	Yes	No	/	0	0	-	1.22861	2.24701	1.01840	2.10786	1.28224	-0.82563	---	---	---	---	---	---
4.559	FAM208B	Q5VWN6	A1165V	53	0	603	5	0	0	0.0802	0	0	0	0	0	0	0	0.22	0.432	0.0016	0	0	no_domain	no_GO:Terms	0	None	Humsavar:Yes	0	None	Phosphoserine/1172;Phosphoserine/1174;	Location:chr10	No	Yes	/	0	0	-	-0.09657	0.72135	0.81792	2.03253	-0.17773	-2.21025	-2.02	-2.90	-0.88	-0.40	-0.60	-0.20
4.044	NR5A2	O00482	L10I	60	0	588	2	0	0	0.0862	0.0086	0	0	0	0	0	0	0.22	0.329	0.0764	0	0	no_domain	regulationoftranscription,DNA-templated,regulationoftranscription,DNA-templated,transcriptioninitiationfromRNApolymeraseIIpromoter,bileacidmetabolicprocess,embryodevelopmentendinginbirthoregghatching,intracellularreceptorsignalingpathway,epithelialcelldifferentiation,regulationofcellpopulationproliferation,homeostaticprocess,cholesterolhomeostasis,steroidhormonemediatedsignalingpathway,positivere…	2	None	Humsavar:No	0	None	None	Location:chr1	Yes	Yes	/	0	0	-	1.54201	1.25765	-0.28436	1.69445	0.83810	-0.85634	0.27	0.12	-0.15	0.40	0.10	-0.30
3.948	HRC	P23327	S299G	116	0	164	0	0	0.0099	0.1543	0.0173	0.0061	0	0	0	0	0	0.22	1	0.0016	0	0	no_domain	regulationofheartrate,musclecontraction,positiveregulationofheartrate,regulationofreleaseofsequesteredcalciumionintocytosolbysarcoplasmicreticulum,regulationofcardiacmusclecontractionbyregulationofthereleaseofsequesteredcalciumion,regulationofpeptidyl-serinephosphorylation,post-translationalproteinmodification,cellularproteinmetabolicprocess,positiveregulationofheartcontraction,regulationofcytoso…	0	None	Humsavar:Yes	0	Phosphoserine	Phosphoserine/294;	Location:chr19	No	Yes	/	0	0	-	0.03338	2.15435	2.12096	1.94959	-0.40462	-2.35420	0.12	-1.75	-1.87	0.30	0.70	0.40
3.633	CD163	Q86VB7	L1135I	58	0	586	5	0	0	0.0802	0.0144	0	0	0	0	0	0	0.22	0.337	0.0676	0	0	no_domain	receptor-mediatedendocytosis,acute-phaseresponse	2	None	Humsavar:Yes	0	None	None	Location:chr12	No	Yes	/	0	0	-	0.74798	0.89482	0.14684	1.60661	0.57015	-1.03646	---	---	---	---	---	---
2.307	CEBPD	P49716	A177G	73	0	154	1	0	0	0.1059	0.0086	0	0	0	0	0	0	0	0.731	0	0	0	no_domain	hematopoieticprogenitorcelldifferentiation,transcriptionbyRNApolymeraseII,cytokine-mediatedsignalingpathway,fatcelldifferentiation,positiveregulationofosteoblastdifferentiation,negativeregulationoftranscription,DNA-templated,positiveregulationoftranscriptionbyRNApolymeraseII,positiveregulationoftranscriptionbyRNApolymeraseII,innereardevelopment	0	None	Humsavar:No	0	None	Phosphoserine/167;Phosphothreonine/171;	Location:chr8	No	Yes	/	0	0	-	-0.23604	1.35051	1.58655	0.52145	0.66246	0.14101	-0.45	0.40	0.85	-0.40	0.70	1.10
[truncated: 16 more columns]

## Sheet: EAS_enriched_Variants
Bayes	Gene_Name	UniprotID	Mutation	1kG:Het	1kG:Hom	gnomAD_het	gnomAD_hom	Het_EAS	Het_EUR	Het_AFR	Het_AMR	Het_SAS	Hom_EAS	Hom_EUR	Hom_AFR	Hom_AMR	Hom_SAS	Polyphen2	SIFT	PMUT	FDA	OMIM	Domain	GO:Terms	AA_Score	Mutation:Humsavar	Protein:Humsavar	Haploinsufficiency	PTMS	PTMS_Nearby	Chromosome	Structure_Available	UniRef90_Structure_Available	UniProt_Information	Mechismo2B_Impact_Score	Number_Mechismo_Predictions	Mechismo_Predictions	Ortho-wt	Ortho-var	Ortho-diff	Para-wt	Para-var	Para-diff	Phi/Psi-wt	Phi/Psi-var	Phi/Psi-diff	Sec-wt	Sec-var	Sec-diff
10.109	MZF1	P28698	R103H	47	0	619	4	0.0913	0	0	0.0029	0	0	0	0	0	0	0	0.202	0.2444	0	0	SCAN:64	negativeregulationoftranscriptionbyRNApolymeraseII,regulationoftranscription,DNA-templated,positiveregulationoftranscriptionbyRNApolymeraseII	0	Polymorphism	Humsavar:Yes	0	None	Phosphoserine/111;	Location:chr19	Yes	Yes	/	0	0	-	0.79188	0.23750	-0.55438	1.29786	-2.40128	-3.69914	0.27	0.04	-0.23	0.20	-0.20	-0.40
7.903	PPP1R3G	B7ZBB8	P193R	44	0	171	5	0.0873	0	0	0	0	0	0	0	0	0	0.04	1	0.0507	0	0	no_domain	glucosehomeostasis,positiveregulationofglycogenbiosyntheticprocess,positiveregulationofglycogen(starch)synthaseactivity	-2	None	Humsavar:Yes	0	None	None	Location:chr6	No	Yes	/	0	0	-	0.00000	0.00000	0.00000	2.61731	-0.41700	-3.03431	1.79	-0.37	-2.16	0.80	-0.20	-1.00
5.377	GPRIN2	O60269	A43V	45	0	913	0	0.0873	0.002	0	0	0	0	0	0	0	0	0.01	1	0.0407	0	0	no_domain	no_GO:Terms	0	None	Humsavar:Yes	0	None	None	Location:chr10	No	Yes	/	0	0	-	1.40892	-0.08396	-1.49289	0.68294	-0.99377	-1.67671	-0.31	-0.29	0.02	-0.40	-0.60	-0.20
[truncated: 16 more columns]
